# Supplementary material for: The lncRNA MIR2052HG regulates ERα levels and aromatase inhibitor resistance through LMTK3 by recruiting EGR1
Source: Breast Cancer Res. 2019 Apr 3;21:47. doi: 10.1186/s13058-019-1130-3 (PMC6448248; doi:10.1186/s13058-019-1130-3)
Supplement: Supplementary file 1 — Table S1. Primers for LMTK3 CHIP assay. (XLSX 9 kb) [file 13058_2019_1130_MOESM1_ESM.xlsx]

## Sheet: Sheet1
LMTK3 CHIP primers
1L	CAGGCGAGACGGAGAAGC
1R	ACCGCGGTCTTTCCTTCTG
2L	TCCAGACTCTGTCCCGATCC
2R	GAAGGCTGAGCTTAGGGTGG
3L	AGGAGGGAGGGGAGGAAATG
3R	ATGTGTCCATGCTGGTGGC
