# Supplementary material for: The lncRNA MIR2052HG regulates ERα levels and aromatase inhibitor resistance through LMTK3 by recruiting EGR1
Source: Breast Cancer Res. 2019 Apr 3;21:47. doi: 10.1186/s13058-019-1130-3 (PMC6448248; doi:10.1186/s13058-019-1130-3)
Supplement: Supplementary file 2 — Table S2. RNA-seq results after MIR2052HG and LMTK3 knockdown. Overlapped genes between knockdown MIR2052HG and knockdown LMTK3 are highlighted. Pathway analysis of common dysregulated genes in both MIR2052HG and knockdown LMTK3 knockdowns. (XLSX 1523 kb) [file 13058_2019_1130_MOESM2_ESM.xlsx]

## Sheet: ASO and siLMTK3
RNAseq results after knockdown MIR2052HG.										RNAseq results after LMTK3 knockdown (Oncogene. 2013 Jul 11;32(28):3371-80. doi: 10.1038/onc.)
Chr	GeneName	EV	OE lncRNA	Neg	ASO	OE/EV	ASO/Neg			GeneName
chr9	RP11-151F5.2	1.94737	2.90432	2.46957	0.0270891	1.49141	0.0109691			AADACL1		Overlapped genes between knockdown MIR2052HG and knockdown LMTK3 are highlighted.
chrX	EEF1A1P15	0.178641	0.239647	0.398248	0.00920914	1.3415	0.0231241			AASS
chr6	KRT18P38	1.53486	1.67384	3.688	0.0910219	1.09055	0.0246806			AATF
chr1	GAPDHP27	0.101511	0.039686	0.371345	0.0127088	0.390952	0.0342237			ABAT
chr19	RPL36AP51	1.02111	0.0423401	1.14099	0.0406761	0.0414646	0.0356497			ABCA1
chrY	AC010970.2	0.370154	0.742856	0.581352	0.0216261	2.00688	0.0371997			ABCA3
chr1	RPS26P15	0.339396	0.503107	0.91255	0.0371796	1.48236	0.0407425			ABCA4
chr1	GAPDHP29	0.0300328	0.0684913	0.307621	0.0131599	2.28055	0.0427796			ABCC11
chr17	KRT31	0.0370849	0.211435	0.379855	0.0162501	5.70138	0.0427796			ABCC3
chr17	KRT33B	0	0	0.169765	0.00806945	#DIV/0!	0.0475329			ABCC4
chr13	KRT18P27	0	0.0311688	0.419974	0.0199626	#DIV/0!	0.0475329			ABCC5
chr19	NIFKP6	0.210016	0.111756	0.304748	0.0153377	0.532129	0.050329			ABCE1
chr12	RP11-1136G11.6	1.6099	1.57984	2.76081	0.149637	0.981328	0.0542005			ABCG1
chr8	RP11-333A23.1	0	0	0.502176	0.0286439	#DIV/0!	0.0570395			ABHD12
chr17	RP11-160E2.11	0	0.0181661	0.142784	0.00872607	#DIV/0!	0.0611138			ABHD4
chr2	AC114803.3	0	0	0.680513	0.0415887	#DIV/0!	0.0611138			ABHD7
chr6	OR2U1P	0.0168252	0	0.224039	0.0147451	0	0.0658148			ABHD8
chr1	RP11-175B9.3	4.30891	5.39423	4.78917	0.321379	1.25188	0.0671053			ABTB1
chr17	RP11-846F4.6	0.737674	0.0360493	0.856782	0.057721	0.0488689	0.0673695			ACAA1
chr15	RPL18P11	0.501904	0.305231	1.05674	0.0733089	0.608147	0.0693724			ACAD11
chr18	RP11-49K24.4	0.368312	0.470375	0.905416	0.0645556	1.27711	0.0712994			ACAP2
chr7	HNRNPA1P8	0.138232	0.224174	0.37757	0.0269205	1.62173	0.0712994			ACBD3
chr5	KDELC1P1	0.0686378	0.0447234	0.110479	0.00859316	0.651586	0.0777812			ACBD6
chr16	RP11-863P13.5	0.0264396	0.120594	0.297898	0.0231708	4.5611	0.0777812			ACER2
chrX	RPS15AP40	0.491021	1.34376	0.851137	0.0662024	2.73666	0.0777812			ACOT7
chr8	RP11-10J21.4	0.297611	0.814461	1.18125	0.0978066	2.73666	0.0827993			ACOT8
chr4	RP11-364L4.1	2.40337	1.36025	2.7672	0.23061	0.565976	0.083337			ACP2
chr17	CTD-3195I5.4	0	0	0.380093	0.0325205	#DIV/0!	0.0855593			ACPP
chr6	RP1-140C12.2	0.0485167	0.0520682	0.0292323	0.00250109	1.0732	0.0855593			ACSL3
chr15	DPH6-AS1	0	0.0793462	0.0989929	0.00846976	#DIV/0!	0.0855593			ACSM3
chr4	RP11-357G3.1	0.0752537	0.0858099	0.192703	0.0164875	1.14028	0.0855593			ACSS2
chr12	RPL29P24	0.35874	0.1785	0.334046	0.0285808	0.497575	0.0855593			ACTR1A
chr6	RPL32P1	0.0720494	0.295762	0.368995	0.031571	4.10499	0.0855593			ACVR1
chr20	FAM83C-AS1	0	0	0.429624	0.0367583	#DIV/0!	0.0855593			ACVR1B
chr2	AC074091.1	0.250952	1.14462	2.57046	0.219927	4.5611	0.0855593			ACVR2A
chr15	RP11-133K1.7	0	0.00670796	0.0376601	0.00322217	#DIV/0!	0.0855593			ADAM21P
chr16	RP11-401P9.4	0	0	0.118964	0.0113094	#DIV/0!	0.0950659			ADAMTS1
chr6	RNU6-444P	0.135836	0.371738	1.25221	0.119043	2.73666	0.0950659			ADCY3
chr1	AL591704.5	0.14999	0.175917	0.197527	0.0187781	1.17285	0.0950659			ADCY6
chr2	AC096649.1	0.0751582	0.102841	0.346425	0.0329332	1.36833	0.0950659			ADCY9
chr16	RP11-20I23.7	0.514103	0.281385	0.473928	0.0450544	0.547332	0.0950659			ADD3
chr1	AL672294.1	0.127915	0.087515	0.294798	0.0280252	0.684165	0.0950659			ADI1
chr11	AP003041.1	0.226048	0.257757	0.52096	0.0495255	1.14028	0.0950659			ADK
chr5	Metazoa_SRP	0	0	0.44605	0.0424042	#DIV/0!	0.0950659			ADM
chr1	KCNH1	0.110735	0.0757609	0.0425339	0.00404353	0.684165	0.0950659			ADNP
chr6	NPM1P51	0.0596221	0.0543885	0.18321	0.017417	0.91222	0.0950659			ADORA1
chr2	HMGN1P36	0.487045	0.311005	0.448985	0.0426831	0.638554	0.0950659			ADRA2A
chr3	LINC00691	0.0214769	0.0313466	0.0395972	0.00376434	1.45955	0.0950659			ADRBK1
chr2	AC007365.1	0.0767159	0.0559854	0.133584	0.0134463	0.729776	0.100658			ADSSL1
chr17	AC002994.1	1.57415	2.37248	3.13129	0.319893	1.50715	0.10216			AFAP1L2
chrX	GRIA3	0.0688259	0.0804424	0.0550759	0.00565471	1.16878	0.102671			AFF1
chr16	RPL21P119	1.66025	1.589	1.143	0.119262	0.957084	0.104341			AFF3
chr7	AC147651.4	0.040454	0	0.165745	0.0177263	0	0.106949			AFF4
chr9	RP11-561O23.8	0.0868397	0.0396085	0.355794	0.0380518	0.45611	0.106949			AFG3L1
chr3	UBE2D3P2	0.0663953	0.0302836	0.272031	0.0290934	0.45611	0.106949			AFMID
chr12	RPL30P12	0.0418253	0	0.342728	0.0366544	0	0.106949			AGAP3
chr10	VAX1	0	0.00466626	0.020958	0.00224144	#DIV/0!	0.106949			AGAP8
chr12	PCED1B-AS1	0.0765918	0.104803	0.0392259	0.00419517	1.36833	0.106949			AGBL5
chr19	ZNF878	0.0236394	0.0287525	0.0645693	0.00690563	1.21629	0.106949			AGFG1
chr2	AC012074.2	0.528791	0.257266	0.577741	0.0617889	0.486518	0.106949			AGPAT3
chr6	RP11-73O6.3	0.127347	0.0619563	0.0695675	0.00744018	0.486518	0.106949			AGPAT5
chr10	RP11-124O11.1	0	0.0236265	0.0707438	0.00756599	#DIV/0!	0.106949			AGPAT9
chr5	AC093510.1	0	0	0.182995	0.0195712	#DIV/0!	0.106949			AGR2
chr5	CTB-36O1.3	0.870951	0.695187	0.892101	0.0954094	0.798193	0.106949			AGR3
chr6	DDR1-AS1	0	0	0.0303694	0.00324798	#DIV/0!	0.106949			AGTR1
chr4	HHIP-AS1	0.0380133	0.078022	0.0778727	0.00832842	2.0525	0.106949			AHNAK
chr13	SNX19P2	0.0747283	0.140882	0.0816458	0.00873195	1.88526	0.106949			AHSA2
chr21	CYCSP41	0.306863	0.349909	0.62863	0.0672315	1.14028	0.106949			AIMP2
chr5	RP11-1280N14.3	0.0363405	0.0189432	0.0425406	0.00454968	0.521269	0.106949			AIP
chr11	RP11-685N10.1	0.356162	0.417726	0.62539	0.0668849	1.17285	0.106949			AK3L1
chr14	AL133153.1	0	0.120594	1.08327	0.115854	#DIV/0!	0.106949			AKAP1
chr12	EEF1A1P33	0.0108629	0.00990938	0.0890137	0.00951994	0.91222	0.106949			AKAP7
chr11	MIR3664	0.88837	0.27013	1.21326	0.129757	0.304073	0.106949			AKNA
chr12	HNRNPA1P34	0	0	0.127577	0.0136442	#DIV/0!	0.106949			AKT1
chr2	AC110299.5	0.130835	0.0198917	0.178683	0.01911	0.152037	0.106949			AKTIP
chr10	RP11-452K12.6	0.799196	0.729043	0.344675	0.0368627	0.91222	0.106949			ALAD
chr8	CTD-2210A23.1	0.0220987	0.0806357	0.181083	0.0193667	3.64888	0.106949			ALCAM
chr2	RPL7P14	0.159635	0.0182028	0.163512	0.0174874	0.114028	0.106949			ALDH1A1
chr16	TUBB8P7	0.264074	0.306592	0.928262	0.0999343	1.16101	0.107657			ALDH1B1
chr5	CTC-325J23.2	0.0269203	0.098229	0.634202	0.0707764	3.64888	0.111599			ALDH3A2
chr22	AC004471.10	0.0684113	0.0178303	0.150156	0.0171296	0.260634	0.114079			ALDH6A1
chrX	RP6-105D16.1	0.202132	0.199755	0.258801	0.0295237	0.988239	0.114079			ALG10
chr1	RP11-20O24.1	2.50655	3.56273	2.20918	0.255427	1.42137	0.115621			ALG10B
chr13	EEF1DP3	0.0162437	0.0592715	0.09151	0.0106766	3.64888	0.116672			ALG13
chr10	CACYBPP1	0.0216148	0.177457	0.487074	0.0568278	8.20998	0.116672			ALG3
chr1	RP11-203F10.6	3.76272	3.90683	2.94541	0.34852	1.0383	0.118327			ALG8
chr10	OR6L2P	0.111926	0.17503	0.114644	0.0140126	1.56381	0.122228			ALG9
chr15	GAPDHP55	0	0.0335982	0.13204	0.0161389	#DIV/0!	0.122228			ALKBH2
chr5	RP11-159F24.5	0.14431	0.184299	0.20694	0.0252937	1.27711	0.122228			ALKBH6
chr1	GAPDHP58	0	0	0.421688	0.0515419	#DIV/0!	0.122228			ALOX15B
chr7	RP11-365F18.5	0.118925	0.216972	0.426345	0.0521111	1.82444	0.122228			AMACR
chr3	EGFEM1P	0.00317797	0.00579802	0.022786	0.00278508	1.82444	0.122228			AMFR
chr3	PROSP	0.0227554	0.0553544	0.0543852	0.00664737	2.43259	0.122228			AMMECR1
chr6	MLIP	0.00608973	0.00185172	0.0145544	0.00177895	0.304073	0.122228			AMPH
chr17	SNORD91A	0.771154	0.56277	1.10583	0.135163	0.729776	0.122228			AMY2A
chrX	MKI67P1	0	0.0554681	0.0726625	0.00888136	#DIV/0!	0.122228			AMY2B
chr16	PRSS29P	0.0149784	0.0409908	0.0536975	0.00656331	2.73666	0.122228			ANAPC13
chr10	RP11-624L12.1	0.159779	0.0971689	0.190935	0.0233375	0.608147	0.122228			ANAPC5
chr11	GPHA2	0.0159721	0	0.11452	0.0139975	0	0.122228			ANGEL1
chr5	RP11-120B7.1	0.45241	0.56277	0.294889	0.0360435	1.24394	0.122228			ANKIB1
chr10	C10orf55	0	0.0214815	0.0422107	0.00515931	#DIV/0!	0.122228			ANKLE2
chr7	AC002075.4	0.526701	0.480468	0.419605	0.0512872	0.91222	0.122228			ANKRA2
chr6	RP11-411K7.1	0.00917358	0.00418416	0.0328872	0.00401973	0.45611	0.122228			ANKRD1
chr3	snoU13	1.95553	1.14678	2.00302	0.244824	0.586427	0.122228			ANKRD13C
chr9	RP11-229M1.2	0.0598632	0.0182028	0.143073	0.0174874	0.304073	0.122228			ANKRD16
chr17	SOX9-AS1	0.012264	0.0127857	0.0125618	0.0015354	1.04254	0.122228			ANKRD20A1
chr9	Y_RNA	0.151083	0.275642	2.16653	0.26481	1.82444	0.122228			ANKRD28
chr6	BMP5	0.0224733	0.0205006	0.0537111	0.00656498	0.91222	0.122228			ANKRD30A
chr10	LINC00866	0.212021	0	0.253365	0.0309682	0	0.122228			ANKRD33
chr14	JPH4	0.0195258	0.0279901	0.04	0.0048891	1.43349	0.122228			ANKRD36
chr1	NPM1P40	0	0	0.289264	0.0353561	#DIV/0!	0.122228			ANKRD37
chr19	KRT18P40	0	0	0.0837224	0.0102332	#DIV/0!	0.122228			ANKRD41
chr2	MTND1P27	0.0819832	0.0598294	0.117564	0.0143695	0.729776	0.122228			ANKRD43
chr6	UST	2.34874	2.79955	0.907151	0.113722	1.19193	0.125362			ANKRD46
chr6	PPIAP29	0.38496	0.810389	1.39525	0.181659	2.10512	0.130199			ANKRD57
chr20	APCDD1L-AS1	0.209761	0.273355	0.220994	0.0288874	1.30317	0.130716			ANKRD6
chr8	RP11-956J14.2	0.0211517	0.0578849	0.281649	0.0370734	2.73666	0.13163			ANKS1A
chr6	OR2B4P	0	0	0.20885	0.0274908	#DIV/0!	0.13163			ANO1
chr2	AOX2P	0	0.0171707	0.0501282	0.00659836	#DIV/0!	0.13163			ANTXR2
chr15	RP11-330L19.1	0.127274	0.232203	0.564912	0.0743592	1.82444	0.13163			ANXA1
chr21	TPT1P1	3.82279	1.66554	3.03899	0.400021	0.435687	0.13163			ANXA2
chr11	RPS4XP13	0.318614	0.136774	0.364745	0.0492747	0.42928	0.135094			ANXA2P3
chr17	NACA2	1.61312	2.11969	2.83251	0.387082	1.31403	0.136657			ANXA5
chr7	RPL7P60	0.0402341	0.0183512	0.123634	0.01763	0.45611	0.142599			ANXA7
chr1	DRAXIN	0.00806107	0.00367673	0.0123852	0.00176612	0.45611	0.142599			AP1G1
chr3	RP11-605F14.2	0	0	0.0813175	0.0115958	#DIV/0!	0.142599			AP1GBP1
chr1	RP11-122G18.8	0	0.023287	0.156887	0.0223719	#DIV/0!	0.142599			AP1S1
chrX	RP4-537K23.4	0.0561904	0.051258	0.172665	0.0246218	0.91222	0.142599			AP1S2
chr6	COL19A1	0.0017766	0.0032413	0.0109184	0.00155696	1.82444	0.142599			AP2B1
chr12	RNU6-327P	0.694039	0.105519	0.710893	0.101372	0.152037	0.142599			AP2S1
chr5	RNA5SP194	0.259757	0.473912	0.798195	0.113822	1.82444	0.142599			AP3M1
chr7	TMEM176B	0	0.0136429	0.0459567	0.00655337	#DIV/0!	0.142599			AP4E1
chr1	SNRPEP7	0.401977	0.550038	0.411739	0.0587135	1.36833	0.142599			APBB3
chr1	RP11-495P10.3	0.200083	0.12168	0.068314	0.0097415	0.608147	0.142599			APH1B
chr2	GLI2	0	0	0.0123937	0.00176732	#DIV/0!	0.142599			APITD1
chr16	IMPDH1P11	0	0.0269232	0.0604613	0.00862171	#DIV/0!	0.142599			APLP1
chrX	RP11-305F18.1	0.634962	0.368598	0.354753	0.0505874	0.580504	0.142599			APOBEC3A
chr1	GJB5	0.098271	0.0896448	0.0671049	0.00956908	0.91222	0.142599			APOBEC3B
chr3	PLCH1-AS1	0	0.0515908	0.139029	0.0198253	#DIV/0!	0.142599			APOBEC3F
chr17	MRPS21P9	0.114776	0.157052	0.352691	0.0502933	1.36833	0.142599			APOE
chr1	RYR2	0.0482448	0.0318692	0.00511204	0.00072897	0.660573	0.142599			APOLD1
chr2	ERBB4	0.0159353	0.0207664	0.027981	0.00399006	1.30317	0.142599			APP
chr3	NPM1P23	0.034838	0.0476699	0.107052	0.0152655	1.36833	0.142599			APPBP2
chr7	NPTX2	0	0	0.0301605	0.00430085	#DIV/0!	0.142599			APPL2
chr19	ODF3L2	0.0170676	0	0.0524463	0.00747877	0	0.142599			APRT
chr14	ILF2P2	0.0132434	0	0.0813902	0.0116061	0	0.142599			AQP6
chr11	AC051649.6	0	0.0373623	0.125857	0.017947	#DIV/0!	0.142599			ARAF
chr11	RN7SKP287	1.10908	0.404689	0.681605	0.0971961	0.364888	0.142599			ARCN1
chr10	RP11-170J3.2	0.25202	0.172423	0.193605	0.0276078	0.684165	0.142599			ARF1
chr6	RP11-288G3.4	0.0953698	0.0761235	0.0732643	0.0104474	0.798193	0.142599			ARG2
chr4	Y_RNA	0.315025	0.287372	0.968024	0.138039	0.91222	0.142599			ARHGAP1
chr8	CTC-756D1.1	0	0	0.174989	0.0249532	#DIV/0!	0.142599			ARHGAP18
chr1	GAPDHP33	0.0438052	0.05328	0.269214	0.0383896	1.21629	0.142599			ARHGAP19
chr10	NPM1P31	0.0387089	0.0353111	0.118947	0.0169617	0.91222	0.142599			ARHGAP21
chr5	RPS3AP22	0	0.0175409	0.118174	0.0168515	#DIV/0!	0.142599			ARHGAP29
chr1	RP11-235D19.2	0.0989276	0.210569	0.20266	0.028899	2.12851	0.142599			ARHGDIB
chr2	AC016894.1	0.284734	0.4329	0.291648	0.0415887	1.52037	0.142599			ARHGDIG
chr11	AP001187.1	0	0	0.197814	0.028208	#DIV/0!	0.142599			ARHGEF10
chr2	PLGLB2	0.091923	0.0718748	0.0403522	0.00575418	0.781903	0.142599			ARHGEF12
chr2	AC074019.2	0	0.061561	0.0829483	0.0118283	#DIV/0!	0.142599			ARHGEF16
chr3	CDV3P1	0.060025	0.036504	0.122965	0.0175347	0.608147	0.142599			ARHGEF18
chr6	CYCSP55	0.142367	0.38961	1.70128	0.249532	2.73666	0.146673			ARHGEF3
chrX	RP6-99M1.2	0.0159435	0.0193919	0.250403	0.0372597	1.21629	0.148799			ARID3A
chr2	RP11-731I19.1	0.540371	0.985875	0.627292	0.0947129	1.82444	0.150987			ARID3B
chr13	RPS26P47	0.0671481	0.39815	0.584619	0.0882699	5.92943	0.150987			ARID4B
chr5	RP11-54C4.1	0.994656	1.01104	1.80475	0.273959	1.01647	0.151799			ARID5B
chr14	RPL13AP2	0.167301	0.0763078	1.11387	0.171054	0.45611	0.153568			ARIH2
chr14	RPL15P2	0.0961439	0.109631	0.270816	0.0421288	1.14028	0.155562			ARL1
chr17	AC130689.1	1.41011	0.643166	1.98599	0.308945	0.45611	0.155562			ARL13B
chr20	RPL12L3	0.353932	0.349769	0.332316	0.0516959	0.988239	0.155562			ARL2BP
chr2	AC079305.5	0	0.0720987	0.296838	0.0461768	#DIV/0!	0.155562			ARL4A
chr7	KLHL7-AS1	0.0230895	0.0473912	0.130076	0.020235	2.0525	0.155562			ARL4C
chr4	RP11-2H3.6	0.246183	0.449147	0.396254	0.0616422	1.82444	0.155562			ARL5B
chr18	KRT18P8	0.0356203	0.162468	0.133779	0.020811	4.5611	0.155562			ARMC1
chr4	LDHAP1	0	0.0272034	0.167999	0.0261343	#DIV/0!	0.155562			ARMC7
chr1	RP11-34P13.8	0.90856	1.41204	0.494035	0.0786404	1.55415	0.15918			ARMCX6
chr16	RP11-467J12.1	0.107812	0.180305	0.386505	0.0629887	1.6724	0.16297			ARMET
chr11	RP11-627G1.1	0	0.0198625	0.111513	0.0190819	#DIV/0!	0.171119			ARNT2
chr7	TAS2R2P	0.0325053	0.059304	0.0832366	0.0142433	1.82444	0.171119			ARPC5
chr20	ADIG	0.0286386	0.0783742	0.0733352	0.012549	2.73666	0.171119			ARPM1
chr3	RP11-113A11.1	0	0	0.123499	0.021133	#DIV/0!	0.171119			ARRB1
chr17	U3	0.725792	0.728291	0.743417	0.127212	1.00344	0.171119			ARRB2
chr12	AC226150.4	0.644965	1.07438	0.143615	0.0245751	1.66579	0.171119			ARRDC3
chr2	NAT8	0.0468549	0.0569894	0.0799879	0.0136874	1.21629	0.171119			ARRDC4
chr13	PCDH20	0.0251877	0.0153178	0.0214994	0.00367895	0.608147	0.171119			ARSA
chr3	RNU6-230P	0.141011	0	0.722177	0.123578	0	0.171119			ARSB
chr19	CTC-471J1.10	0.288901	0.329426	0.184948	0.031648	1.14028	0.171119			ARSD
chr10	RP11-131N11.4	0.374409	0.248395	0.174319	0.0298291	0.663433	0.171119			ARSJ
chr7	AC083875.2	0.0364684	0.0332672	0.18677	0.0319598	0.91222	0.171119			AS3MT
chr8	CTD-2135J3.3	0.0580634	0.0662082	0.0743417	0.0127212	1.14028	0.171119			ASAP1
chr16	RN7SL407P	0.23652	0	0.242264	0.0414558	0	0.171119			ASAP3
chr15	RP11-325L12.5	0	0.0457847	0.128523	0.0219927	#DIV/0!	0.171119			ASB13
chr1	snoU13	1.41011	1.28633	1.44435	0.247156	0.91222	0.171119			ASB3
chrY	RNU6-941P	0.407509	0.743476	0.695675	0.119043	1.82444	0.171119			ASB8
chr2	AC114730.5	0.0400167	0.164268	0.102471	0.0175347	4.10499	0.171119			ASB9
chr11	CSTF3-AS1	0.028708	0.00654701	0.0735129	0.0125794	0.228055	0.171119			ASCL1
chr1	RP4-677H15.4	0.0323279	0.176941	0.165565	0.0283312	5.47332	0.171119			ASCL2
chr5	CTC-370J7.1	0.14445	0.131771	0.369895	0.063296	0.91222	0.171119			ASH2L
chr10	NKX2-3	0	0	0.036195	0.00619364	#DIV/0!	0.171119			ASNS
chrX	RP11-558O12.1	0.130739	0.0894469	0.167392	0.0286439	0.684165	0.171119			ASPM
chr16	AC137934.1	0.333197	0.381007	0.21631	0.0370146	1.14349	0.171119			ASS1
chr21	BACH1-AS1	0.24473	0	0.313341	0.0536185	0	0.171119			ASTN2
chr1	RP11-353N4.3	0.188614	0.0860285	0.241492	0.0413238	0.45611	0.171119			ASZ1
chr15	RP11-522B15.4	0.0182118	0.0166131	0.18654	0.0319205	0.91222	0.171119			ATAD2
chr8	RP11-90D11.1	0	0.006353	0.0356672	0.00610333	#DIV/0!	0.171119			ATAD3A
chr19	AC003005.2	0.0445298	0.162484	0.114028	0.0195123	3.64888	0.171119			ATF3
chr11	KRT18P58	0.013208	0	0.0676437	0.0115751	0	0.171119			ATF4
chr1	PSMC1P12	0	0.0102711	0.0576643	0.00986743	#DIV/0!	0.171119			ATF5
chr2	AC015977.5	0	0	0.517601	0.0885711	#DIV/0!	0.171119			ATF6
chr2	AC023672.1	0.0771154	0	0.19747	0.0337908	0	0.171119			ATF6B
chr7	AC068610.3	0.00808638	0.0590125	0.0828275	0.0141733	7.29776	0.171119			ATG16L1
chr14	LINC00238	0.0835326	0.0476251	0.0534757	0.00915069	0.570138	0.171119			ATG2A
chr6	RP11-126M14.1	0.17351	0.211039	0.296205	0.0506862	1.21629	0.171119			ATG3
chr1	RP4-800M22.1	0.607878	0.396085	0.444742	0.0761037	0.651586	0.171119			ATG4A
chr12	AC024896.1	0.279362	0.509679	1.43073	0.244824	1.82444	0.171119			ATG5
chr19	CTD-3162L10.1	0.00553501	0.0201966	0.0283471	0.00485072	3.64888	0.171119			ATG9A
chr3	KCNH8	0.0546353	0.0650079	0.0121657	0.00208177	1.18985	0.171119			ATIC
chr8	C8orf17	0.0213345	0.0681163	0.0273158	0.00467423	3.19277	0.171119			ATP11B
chr3	RP11-534C12.1	1.10356	1.59393	0.470985	0.0805942	1.44435	0.171119			ATP1A1
chr2	RP11-98C1.1	0.0693497	0.0632622	0.0887922	0.015194	0.91222	0.171119			ATP1B1
chrX	AF196972.4	0.0111241	0.0101476	0.0569711	0.00974882	0.91222	0.171119			ATP2A2
chr3	CYCSP11	0.140565	0	0.479928	0.0821245	0	0.171119			ATP2A3
chr10	RP11-80H5.9	0.0797869	0.0623856	0.0583746	0.00998897	0.781903	0.171119			ATP2B1
chr2	PCGEM1	0	0	0.0442665	0.00757482	#DIV/0!	0.171119			ATP2B4
chr12	RP11-674J14.3	0.0616068	0	0.105171	0.0179968	0	0.171119			ATP2C2
chr12	RP11-972K6.1	0.0811297	0.0370041	0.207749	0.0355498	0.45611	0.171119			ATP5G1
chr5	RP11-1319K7.1	0.077337	0.105823	0.0396075	0.00677758	1.36833	0.171119			ATP5H
chr11	RP11-730K11.1	0.0407182	0.018572	0.0260669	0.00446053	0.45611	0.171119			ATP5I
chr4	CDC42P4	0.0787562	0	0.134448	0.0230065	0	0.171119			ATP5O
chr12	HMGA2	0.000999808	0.00182409	0.00512044	0.000876202	1.82444	0.171119			ATP5S
chr11	RNU6-262P	0	0.5772	0.648107	0.110903	#DIV/0!	0.171119			ATP6AP1
chr2	CDK5R2	0.0118402	0	0.0303193	0.00518819	0	0.171119			ATP6V0A4
chr8	RPSAP47	0.116584	0.0759645	0.0852965	0.0145958	0.651586	0.171119			ATP6V0E2
chr2	AC118063.1	0.160937	0.440429	0.824223	0.14104	2.73666	0.171119			ATP6V1A
chr7	RP11-744I24.2	0	0	0.119982	0.0205311	#DIV/0!	0.171119			ATP6V1B1
chr12	RPS27P23	0.822565	0.964749	0.601814	0.102982	1.17285	0.171119			ATP6V1E1
chr6	AL079342.1	0	0	0.0621291	0.0106314	#DIV/0!	0.171119			ATP6V1G2
chr9	RP11-65N13.6	0.179832	0.0546821	0.306998	0.0525331	0.304073	0.171119			ATP7B
chr6	RP3-334F4.1	0.117111	0.0610462	0.085682	0.0146618	0.521269	0.171119			ATP8A1
chr9	OR1J1	0.0727933	0	0.149122	0.0255175	0	0.171119			ATP8B1
chr9	RP11-435O5.6	0.0971958	0.088664	0.165927	0.0283932	0.91222	0.171119			ATP8B2
chr2	RPL3P5	0	0.0109542	0.0614992	0.0105237	#DIV/0!	0.171119			ATP9A
chr2	AC016907.3	0	0.00640269	0.0179731	0.00307553	#DIV/0!	0.171119			ATPAF1
chr1	RP11-184I16.4	0.0945074	0.258635	0.161337	0.0276078	2.73666	0.171119			ATPIF1
chr1	MIR5697	0.18742	0	0.959855	0.164249	0	0.171119			ATRIP
chr11	RP11-713P17.4	0.0523649	0	0.0670456	0.0114727	0	0.171119			ATRN
chr3	RNU2-37P	0.166361	0.607033	0.852006	0.145794	3.64888	0.171119			ATXN1
chrX	PHKA1-AS1	0.0741544	0.0225484	0.126592	0.0216622	0.304073	0.171119			ATXN1L
chr5	SLC25A48	0.03279	0.010877	0.0610659	0.0104495	0.331716	0.171119			ATXN3
chr1	RNU6-828P	0.137094	0	0.702116	0.120145	0	0.171119			AURKA
chr4	RP11-366M4.1	0.215474	0.19656	0.157648	0.0269765	0.91222	0.171119			AURKB
chr2	RP11-107N15.1	0.115523	0.0351274	0.197213	0.0337469	0.304073	0.171119			AVL9
chr12	RN7SL176P	0.597023	0.217846	0.611521	0.104643	0.364888	0.171119			AXUD1
chr16	RP11-401P9.6	0.0119888	0	0.0613996	0.0105066	0	0.171119			B3GALNT1
chr8	GATA4	0.0533075	0.0638245	0.133092	0.0233585	1.19729	0.175506			B3GALNT2
chr7	AC009245.3	1.14949	1.15815	1.59917	0.285675	1.00753	0.17864			B3GNT1
chr10	EIF4A1P8	0.0497268	0.0226809	0.241938	0.0435791	0.45611	0.180125			B3GNT6
chr22	Y_RNA	0.462693	0	3.00155	0.540653	0	0.180125			B4GALT3
chr22	RP4-633O19__A.1	0.202824	0.18502	0.563891	0.101571	0.91222	0.180125			B4GALT4
chr1	RP11-34P13.7	0.46036	0.768016	0.242142	0.0436157	1.66829	0.180125			BACE2
chr17	SNORD1B	1.39352	0.794499	3.38998	0.61062	0.570138	0.180125			BAG1
chr10	PLXDC2	2.05929	2.18266	0.679368	0.12286	1.05991	0.180845			BAIAP2
chr16	HMGN2P3	1.18882	0.295762	0.77489	0.142069	0.248787	0.183341			BAIAP2L1
chr3	RP11-274H2.5	0.218984	0.115991	0.202595	0.0371441	0.529676	0.183341			BAMBI
chrX	UHRF2P1	0.0496019	0.101808	0.0889112	0.0163011	2.0525	0.183341			BANP
chr2	PLB1	0.00898541	0.0131147	0.0257701	0.00472473	1.45955	0.183341			BARD1
chr6	SNORA2	0.870951	1.589	1.56118	0.286228	1.82444	0.183341			BASE
chr22	RP4-539M6.20	0.220987	0.134393	1.05632	0.193667	0.608147	0.183341			BBS4
chr3	NUP210P3	0	0.138884	0.54581	0.100069	#DIV/0!	0.183341			BBS7
chr5	BASP1	71.0057	92.7162	33.8919	6.26894	1.30576	0.184969			BBX
chr19	CTC-398G3.2	0.895083	0.816513	0.878618	0.163422	0.91222	0.185998			BCAM
chr8	AC084125.3	0	0.155247	1.56887	0.298291	#DIV/0!	0.190132			BCAR3
chr2	PABPC1P2	0.0158524	0	0.0730682	0.0138926	0	0.190132			BCAS1
chr17	SSTR2	0.0326703	0.0178815	0.0602345	0.0114525	0.547332	0.190132			BCAS4
chr22	ANKRD62P1-PARP4P3	0	0.0190949	0.0643221	0.0122297	#DIV/0!	0.190132			BCAT2
chr10	TXNP1	0.159206	0.0363077	0.366912	0.0697617	0.228055	0.190132			BCL2L10
chr11	PATE2	0	0	0.0823229	0.0156522	#DIV/0!	0.190132			BCL2L12
chr19	AC005776.1	0.610563	0.139242	0.469043	0.0891799	0.228055	0.190132			BCL3
chr17	RP11-1112G13.3	0.339072	0.72172	1.04192	0.198102	2.12851	0.190132			BCL6
chr4	RP11-177C12.1	0.265644	0.344358	0.257774	0.049011	1.29631	0.190132			BCL7C
chr16	RP4-536B24.3	0.097795	0.0892106	0.180306	0.0342818	0.91222	0.190132			BCLAF1
chr11	CBX3P1	0.0800333	0.073008	0.24593	0.0467592	0.91222	0.190132			BDKRB1
chr1	C1orf204	0.0118355	0.0323896	0.0545529	0.0103722	2.73666	0.190132			BEND3
chr4	RP11-460I19.2	0.32541	0.148423	0.499968	0.0950599	0.45611	0.190132			BEX4
chr8	TMEM74	0.0308676	0.018772	0.0474258	0.00901715	0.608147	0.190132			BEX5
chr12	RP11-541G9.1	0.283742	0.305896	0.23779	0.0452114	1.07808	0.190132			BEXL1
chr1	SAMD13	0.0206214	0.0263358	0.0380199	0.00722879	1.27711	0.190132			BHLHB2
chr2	IL36RN	0.0583273	0.032743	0.041361	0.00786404	0.561366	0.190132			BHLHB3
chr7	MIR3609	1.27954	2.5012	1.68508	0.320387	1.95476	0.190132			BID
chr10	RP11-124N14.3	0.167538	0.0382079	0.386114	0.0734126	0.228055	0.190132			BIK
chr5	RPL7P19	0.358792	0.261838	0.661509	0.125774	0.729776	0.190132			BIN1
chr22	TSSK1A	0.192538	0	0.177492	0.0337469	0	0.190132			BIRC5
chr7	PSMC1P3	0.0449012	0.0204799	0.103481	0.019675	0.45611	0.190132			BLM
chr10	AL359878.1	0.0157848	0.0287985	0.0727566	0.0138333	1.82444	0.190132			BLVRB
chr4	PPARGC1A	0.0957781	0.0770918	0.0129843	0.00246874	0.8049	0.190132			BMI1
chr9	RP11-54D18.4	0.163358	0.257395	0.33465	0.0650736	1.57565	0.194453			BMP4
chr11	RP11-809N8.5	8.03505	8.97687	80.7297	15.824	1.11721	0.196012			BNIP1
chr20	COX4I2	0.0213345	0.0583854	6.44652	1.27139	2.73666	0.197221			BNIP3L
chr9	RPS2P35	0.0329759	0.0601625	0.219548	0.0433486	1.82444	0.197445			BOLA2
chr16	ITGAL	0.00457474	0.0166927	0.0304579	0.00601375	3.64888	0.197445			BOLA3
chr3	RP11-803B1.8	0.0397374	0.0217496	0.105826	0.0208948	0.547332	0.197445			BOP1
chr2	PTPRN	0.00179208	0.00490431	0.0715883	0.0141347	2.73666	0.197445			BRCA2
chr19	AC010522.1	0.6498	0.592761	0.618038	0.122028	0.91222	0.197445			BRD8
chr6	HIST1H2AH	0.775869	0.737253	0.860936	0.169987	0.95023	0.197445			BRD9
chr6	RP11-378G13.2	0.282731	0.0814461	0.594435	0.117368	0.28807	0.197445			BRDT
chr12	RP11-641A6.5	0.0121263	0.12168	0.0807347	0.0159406	10.0344	0.197445			BRI3
chr5	RP11-447H19.1	0	0	0.144647	0.0285598	#DIV/0!	0.197445			BRI3BP
chr2	AC017104.6	0.0926543	0.126782	0.123376	0.0243598	1.36833	0.197445			BRIX1
chr13	GAPDHP69	0.0146741	0.053544	0.450913	0.0900195	3.64888	0.199638			BRMS1L
chr7	CARD11	0.0817672	0.129098	0.0966379	0.0192926	1.57884	0.199638			BRP44L
chr15	RP11-761I4.3	0.307091	0.170082	0.527991	0.105728	0.553848	0.200245			BRPF3
chr10	VIM	0.0566486	0.0353573	0.155749	0.0313548	0.624151	0.201316			BRUNOL4
chr7	CREB5	0.039314	0.0335493	0.0220828	0.00444563	0.853367	0.201316			BRUNOL6
chr2	SNORD82	3.12806	3.42418	3.63123	0.731024	1.09466	0.201316			BRWD1
chr9	RP11-355O1.7	0.465115	3.8893	0.674914	0.135871	8.36202	0.201316			BRWD2
chr11	MUC2	0.0340606	0.0590345	0.0296546	0.00596994	1.73322	0.201316			BSCL2
chr3	PTMAP8	0.172667	0.236265	0.751653	0.15132	1.36833	0.201316			BSDC1
chr4	RP11-700J17.2	0.2898	0.720987	0.56669	0.115442	2.48787	0.203713			BTBD10
chr6	ETF1P1	0.0751582	0.0411365	0.32333	0.0658664	0.547332	0.203713			BTBD11
chr11	DCHS1	0.0247595	0.0351339	0.0817179	0.0168766	1.41901	0.206522			BTBD3
chr1	RP11-556K13.1	1.53725	1.49088	2.17127	0.453794	0.969834	0.209			BTBD7
chr5	CHCHD2P2	0.183927	0.293619	2.11943	0.443268	1.59639	0.209145			BTG2
chr11	MMP10	0.117843	0.115178	2.48307	0.523748	0.977379	0.210927			BTN2A1
chr8	RPL19P14	0	0.0939581	0.105501	0.0225664	#DIV/0!	0.213898			BTN3A2
chr6	RPL12P2	0.0298511	0.0272308	0.122304	0.0261606	0.91222	0.213898			BTRC
chr19	CTD-3214H19.12	0.0645149	0.0882777	0.132163	0.0282694	1.36833	0.213898			BUB1
chr19	CTC-344H19.4	0.114481	0.208863	0.156348	0.0334425	1.82444	0.213898			BYSL
chr18	KATNBL1P3	0	0	0.0666625	0.014259	#DIV/0!	0.213898			C10orf141
chr21	CR392039.1	0.352528	0.160791	1.44435	0.308945	0.45611	0.213898			C10orf2
chr11	MFRP	0	0	0.0155426	0.00332454	#DIV/0!	0.213898			C10orf33
chrX	NPM1P34	0.0496851	0.0453238	0.0678555	0.0145142	0.91222	0.213898			C10orf35
chr7	RPS26P31	0.321097	0.423095	0.584702	0.125067	1.31765	0.213898			C10orf58
chr11	MFRP	0	0	0.0150528	0.00321977	#DIV/0!	0.213898			C10orf6
chr13	RNU6-69P	0.141011	0	0.577741	0.123578	0	0.213898			C10orf78
chr16	RP11-106J23.1	0	0	0.122058	0.026108	#DIV/0!	0.213898			C11orf10
chr8	RP11-89M16.1	0.0779614	0.0888974	0.0133091	0.00284679	1.14028	0.213898			C11orf46
chr2	KRT18P52	0.122365	0	0.0716208	0.0153196	0	0.213898			C11orf52
chr7	RP5-1142J19.2	0.4959	0.323122	1.16101	0.248338	0.651586	0.213898			C11orf58
chr10	HNRNPA1P33	0.553255	0.360493	0.107941	0.0230884	0.651586	0.213898			C11orf59
chr18	MIR4744	0	0	0.730878	0.156333	#DIV/0!	0.213898			C11orf82
chr3	IQCJ-SCHIP1-AS1	0.174778	0.318871	0.102298	0.0218814	1.82444	0.213898			C11orf92
chr17	RP11-378E13.3	0	0.0367024	0.0824223	0.01763	#DIV/0!	0.213898			C12orf23
chr19	hsa-mir-150	0.0531958	0.0647017	0.1453	0.0310795	1.21629	0.213898			C12orf24
chr3	NRROS	0.0203451	0.00927962	0.0208392	0.00445746	0.45611	0.213898			C12orf28
chr1	RP11-344H11.4	0.178387	0.0813643	0.243626	0.0521111	0.45611	0.213898			C12orf30
chr15	RPS17L	0.411606	0.386102	0.636379	0.13612	0.938038	0.213898			C12orf35
chr6	SLC35D3	0.0376428	0.068677	0.0514092	0.0109963	1.82444	0.213898			C12orf48
chr4	SPATA4	0.0360393	0.0054793	0.0246097	0.00526396	0.152037	0.213898			C12orf51
chr7	RPL7P32	0.0794962	0.145036	0.0814266	0.017417	1.82444	0.213898			C12orf60
chr17	CTC-268N12.3	0.215624	0.131131	0.14724	0.0314944	0.608147	0.213898			C12orf64
chrX	IL2RG	0	0	0.0219713	0.00469963	#DIV/0!	0.213898			C12orf65
chr1	RP11-132G19.3	0.0961439	0.175409	0.196957	0.0421288	1.82444	0.213898			C12orf76
chr1	AL626787.1	0.102011	0.0997034	0.0895613	0.019157	0.977379	0.213898			C13orf1
chr1	MYOM3	0	0.00288231	0.00647277	0.00138451	#DIV/0!	0.213898			C13orf23
chr2	AC114812.9	0.0810187	0	0.0829861	0.0177506	0	0.213898			C13orf3
chr6	PLG	0.00928141	0.00423334	0.00950679	0.00203349	0.45611	0.213898			C13orf34
chr22	RP1-63G5.5	0	0.012748	0.0572561	0.012247	#DIV/0!	0.213898			C14orf102
chrX	L29074.3	0	0	0.113388	0.0242536	#DIV/0!	0.213898			C14orf133
chr17	RP11-466A19.8	0.0797746	0.0291088	0.0653694	0.0139824	0.364888	0.213898			C14orf135
chr6	RP11-59D5__B.2	0.0203521	0.0185656	0.0416927	0.00891799	0.91222	0.213898			C14orf138
chr8	RP11-697N18.4	0.0393258	0.107621	0.161123	0.0344639	2.73666	0.213898			C14orf143
chr6	CCT7P1	0.174514	0.184332	0.18816	0.0402471	1.05626	0.213898			C14orf145
chr4	RP11-279O9.4	0.674711	0.683872	0.307154	0.0656996	1.01358	0.213898			C14orf147
chr5	CTC-303L1.1	0.0219351	0.00666987	0.029957	0.00640774	0.304073	0.213898			C14orf149
chr10	HMGB1P7	0.313997	0.0661002	0.0989606	0.0211675	0.210512	0.213898			C14orf159
chr11	RN7SL652P	0.297114	0.361377	0.202886	0.0433969	1.21629	0.213898			C14orf169
chr2	AC025750.5	0.0656593	0.0299479	0.269015	0.0575418	0.45611	0.213898			C14orf2
chr1	CTD-2090I13.3	0	0.17929	0.26842	0.0574145	#DIV/0!	0.213898			C14orf37
chr1	MTND5P20	0.205641	0.18759	0.42127	0.0901088	0.91222	0.213898			C14orf4
chr8	RP11-99A14.1	0	0.0335148	0.0752641	0.0160989	#DIV/0!	0.213898			C14orf43
chr14	RPL21P11	0.581234	0.837179	0.752019	0.160855	1.44035	0.213898			C14orf45
chr16	RP11-347C12.3	0.0164027	0.0349134	0.0224013	0.00479161	2.12851	0.213898			C14orf73
chr7	RP4-701O16.5	0	0.0396958	0.0445723	0.00953393	#DIV/0!	0.213898			C14orf80
chr14	SETP2	0.0159721	0.101991	0.06544	0.0139975	6.38554	0.213898			C15orf17
chr17	Y_RNA	0.152641	0.556968	0.62539	0.13377	3.64888	0.213898			C15orf23
chr2	AC021016.7	0.17803	0	0.243138	0.0520067	0	0.213898			C15orf24
chr6	KRT18P22	0	0.0200393	0.0450021	0.00962587	#DIV/0!	0.213898			C15orf42
chr2	RNU7-162P	0.477618	0.435693	0.978433	0.209285	0.91222	0.213898			C15orf44
chr8	RP11-481A20.11	0.173781	0.126821	0.284802	0.0609187	0.729776	0.213898			C15orf52
chr10	PLAU	0.0100347	0.00915383	0.0822268	0.0175882	0.91222	0.213898			C15orf59
chr15	RP11-650L12.1	0.272506	0	0.372165	0.0796054	0	0.213898			C16orf13
chr11	FOLH1	0	0.00706221	0.0158596	0.00339233	#DIV/0!	0.213898			C16orf5
chr11	RP11-159H22.2	0.00938882	0.025694	0.0384672	0.00822807	2.73666	0.213898			C16orf53
chr1	RP11-547D24.3	0	0.0501168	0.225094	0.0481472	#DIV/0!	0.213898			C16orf59
chr2	AC083899.1	0.0107525	0	0.0440544	0.00942315	0	0.213898			C16orf63
chr20	RPL37P1	0	0.0947823	0.638556	0.136586	#DIV/0!	0.213898			C16orf68
chr8	TG	0.101075	0.0934159	0.0108978	0.00233103	0.924223	0.213898			C16orf75
chr11	ANO1-AS1	0.205959	0.250507	0.18752	0.0401103	1.21629	0.213898			C16orf79
chr15	CTD-2339L15.3	0.0286386	0.0261247	0.234673	0.050196	0.91222	0.213898			C17orf28
chr20	HAR1A	0.0151315	0.0276065	0.0309979	0.00663039	1.82444	0.213898			C17orf41
chr17	RP11-583F2.6	1.57234	0.717158	2.14736	0.459316	0.45611	0.213898			C17orf48
chr19	CEACAM8	0.0232071	0.02117	0.0237707	0.00508451	0.91222	0.213898			C17orf53
chr16	LA16c-429E7.1	0.53597	0.366692	0.274492	0.0587135	0.684165	0.213898			C17orf58
chr3	snoU13	0.569468	0.38961	0.583297	0.124766	0.684165	0.213898			C17orf63
chr7	AC073072.7	0.127274	0.077401	0.173819	0.0371796	0.608147	0.213898			C17orf91
chrX	GS1-184P14.2	0.254547	0.154802	0.173819	0.0371796	0.608147	0.213898			C17orf95
chr4	R3HDM2P1	0.0453019	0.0206626	0.0309346	0.00661687	0.45611	0.213898			C17orf97
chr1	RP11-114O18.1	0	0.0849464	0.127176	0.0272027	#DIV/0!	0.213898			C18orf10
chr3	TMEM158	0.0816216	0.0148914	0.23409	0.0500715	0.182444	0.213898			C18orf22
chr6	RP11-532F6.2	0.0482285	0	0.0987994	0.021133	0	0.213898			C18orf54
chr15	RP11-809H16.3	0	0	0.0311251	0.00665761	#DIV/0!	0.213898			C18orf8
chr11	C1QTNF5	0	0	0.0154831	0.00331181	#DIV/0!	0.213898			C19orf10
chr6	PPP1R14BP5	0.101877	0.0929345	0.139135	0.0297607	0.91222	0.213898			C19orf12
chr18	LONRF2P1	0	0.0201891	0.0906769	0.0193956	#DIV/0!	0.213898			C19orf41
chrX	MTND4P32	0.0358792	0.0545496	0.0980014	0.0209623	1.52037	0.213898			C19orf48
chr18	RP11-23B5.1	0.0663953	0	0.0906769	0.0193956	0	0.213898			C19orf60
chr17	AC061975.7	0.098054	0	0.401741	0.0859316	0	0.213898			C19orf63
chr2	AC079354.3	0.0287127	0.0261923	0.0196066	0.00419382	0.91222	0.213898			C1orf109
chrX	GHc-210E9.2	0	0.18252	0.409884	0.0876735	#DIV/0!	0.213898			C1orf112
chr11	RP11-100N3.2	0.100042	0	0.409884	0.0876735	0	0.213898			C1orf115
chr22	ANKRD62P1	0	0.0166336	0.0747079	0.0159799	#DIV/0!	0.213898			C1orf116
chr2	NPM1P48	0.0520123	0.0474467	0.0710338	0.015194	0.91222	0.213898			C1orf124
chr2	PDE11A	0.0165842	0.0151285	0.0145602	0.00311441	0.91222	0.213898			C1orf149
chr16	RP11-57A19.4	0.163604	0.149243	0.335154	0.0716888	0.91222	0.213898			C1orf163
chr6	XXbac-BPG249D20.9	0.312806	0.206085	0.213602	0.045689	0.658826	0.213898			C1orf168
chr1	RN7SKP160	0.217099	0.237651	0.177897	0.0380518	1.09466	0.213898			C1orf203
chr6	RP11-184C23.1	0.0264396	0	0.108327	0.0231708	0	0.213898			C1orf21
chr12	TMEM132B	0.0179675	0.0120771	0.0116235	0.00248624	0.672162	0.213898			C1orf24
chr3	RP11-175P19.2	0.19208	0.073008	0.0655815	0.0140278	0.380092	0.213898			C1orf55
chr2	AC079610.1	0.0682312	0	0.139776	0.0298979	0	0.213898			C1orf63
chrX	AL590762.7	0.0517698	0.0472255	0.106054	0.0226847	0.91222	0.213898			C1orf64
chr5	GABRA6	0.0158397	0	0.0162243	0.00347036	0	0.213898			C1orf66
chr6	PRSS35	0.0227001	0	0.0232514	0.00497343	0	0.213898			C1orf69
chr8	RP11-219B4.7	0	0.035059	0.0393659	0.00842029	#DIV/0!	0.213898			C1orf97
chr2	SNORA4	0.965619	0.489365	0.879172	0.188053	0.506789	0.213898			C1QBP
chr22	AC005300.5	0.0791773	0.144454	0.1622	0.0346943	1.82444	0.213898			C1QTNF6
chrX	AFF2	0.00211411	0.00385707	0.00866179	0.00185274	1.82444	0.213898			C1QTNF9B
chr19	CTD-2542C24.3	0	0	0.190764	0.040804	#DIV/0!	0.213898			C20orf106
chr3	DNAJB8-AS1	0.0164604	0	0.0337203	0.00721271	0	0.213898			C20orf114
chr17	MINOS1P2	0.128749	0.352343	0.263751	0.056416	2.73666	0.213898			C20orf196
chr6	RP3-406A7.3	0.230791	0.259117	0.145474	0.0311167	1.12273	0.213898			C20orf27
chr19	SCGB1B2P	0.0959881	0.109453	0.098319	0.0210303	1.14028	0.213898			C20orf46
chrX	RP1-30G7.2	0.590357	0.560077	0.0967509	0.0206949	0.948709	0.213898			C20orf54
chr3	Y_RNA	0.287498	0	0.58896	0.125977	0	0.213898			C20orf55
chr9	AL445531.1	0	0	0.652289	0.139523	#DIV/0!	0.213898			C20orf72
chrY	GAPDHP17	0	0	0.0605418	0.0129498	#DIV/0!	0.213898			C21orf34
chr21	HMGN1P2	0	0.304004	0.390115	0.0834448	#DIV/0!	0.213898			C21orf45
chrX	RP11-85L21.4	0	0.0375876	0.0562735	0.0120368	#DIV/0!	0.213898			C21orf51
chr6	MIR3143	0	0.844155	0.947857	0.202745	#DIV/0!	0.213898			C21orf57
chr2	RP11-482H16.1	0.0258623	0.0412862	0.0529806	0.0113325	1.59639	0.213898			C21orf7
chr4	EIF3KP3	0.0231346	0.0633116	0.0947857	0.0202745	2.73666	0.213898			C22orf13
chr15	RNU7-79P	0.470037	0.643166	0.962902	0.205963	1.36833	0.213898			C22orf27
chr2	RP11-477N3.1	0	0.0368526	0.0827597	0.0177021	#DIV/0!	0.213898			C22orf32
chr13	RPL34P27	0.0423033	0.0771799	0.173322	0.0370734	1.82444	0.213898			C22orf39
chr14	COX5AP2	0.0749679	0.170968	0.153577	0.0328498	2.28055	0.213898			C2CD2
chr14	RP1-240K6.3	0.0434836	0.0396666	0.0890791	0.0190539	0.91222	0.213898			C2CD4A
chr1	RP1-308E4.1	0.299872	0.649679	0.153577	0.0328498	2.16652	0.213898			C2orf24
chr1	RPL29P7	0.161639	0.206431	0.132452	0.0283312	1.27711	0.213898			C2orf34
chr13	MIR622	0	0.278484	1.25078	0.26754	#DIV/0!	0.213898			C2orf48
chr6	RN7SKP163	0.805169	0.693686	0.183271	0.0392014	0.861541	0.213898			C2orf55
chr8	RP11-1C8.7	0	0	0.170881	0.0365512	#DIV/0!	0.213898			C2orf7
chr2	AC098820.4	0.0454642	0.12442	0.186273	0.0398434	2.73666	0.213898			C3orf10
chr2	AC104651.2	0.0804683	0.0550536	0.164845	0.03526	0.684165	0.213898			C3orf17
chr19	CTD-2231E14.5	1.04609	0.293619	0.164845	0.03526	0.280683	0.213898			C3orf26
chr3	RP11-225N10.3	0.0269203	0.0491145	0.055148	0.0117961	1.82444	0.213898			C3orf52
chr8	RPS26P6	0.071355	0.0325457	0.146176	0.0312667	0.45611	0.213898			C3orf59
chr19	AC008686.1	0.0769151	0.105245	0.157566	0.033703	1.36833	0.213898			C3orf70
chr15	NPM1P47	0	0	0.0707851	0.0151408	#DIV/0!	0.213898			C4orf18
chr2	RNU6-548P	0.127639	0	0.522956	0.111859	0	0.213898			C4orf27
chr7	RP11-365F18.6	0.0756703	0.0920374	0.103344	0.0221051	1.21629	0.213898			C4orf33
chrX	AC004000.1	0.279362	0	1.14458	0.244824	0	0.213898			C4orf42
chr17	OLA1P2	0.0468179	0.0213541	0.0479548	0.0102574	0.45611	0.213898			C4orf43
chr1	CTD-2090I13.1	0	0.0356372	0.0533534	0.0114122	#DIV/0!	0.213898			C5
chr18	RP11-692N5.2	0.0802502	0	0.164398	0.0351644	0	0.213898			C5orf13
chr14	PTTG4P	0.377494	0.229572	0.171849	0.0367583	0.608147	0.213898			C5orf23
chr8	AC136365.1	0	0	0.561693	0.120145	#DIV/0!	0.213898			C5orf30
chr5	RNU6-1164P	0.137094	0.25012	0.561693	0.120145	1.82444	0.213898			C5orf34
chrX	RNU6-122P	0.411282	0.6253	0.561693	0.120145	1.52037	0.213898			C5orf37
chr17	RP11-269G24.2	0.0788961	0.143941	0.107749	0.0230474	1.82444	0.213898			C5orf41
chr22	AC000078.5	1.14894	0.672358	1.48771	0.322967	0.585198	0.217091			C5orf42
chr8	PNMA2	0.0106137	0.0169436	0.062511	0.0139523	1.59639	0.223198			C5orf5
chr8	RP11-16P20.3	1.21486	1.31602	1.08882	0.243987	1.08326	0.224084			C5orf51
chr13	RGCC	1.33298	0.9414	0.220218	0.0502446	0.706235	0.228158			C5orf53
chr4	MGARP	0.254136	0.201589	0.169765	0.0387334	0.793235	0.228158			C5orf54
chr19	PRAM1	0.031469	0.0287067	0.0604372	0.0137892	0.91222	0.228158			C6orf1
chr8	CTD-3025N20.3	0.284734	0.757575	0.36456	0.0831774	2.66064	0.228158			C6orf108
chr22	AC004019.18	0	0	0.142267	0.0324595	#DIV/0!	0.228158			C6orf125
chrX	EBP	8.07888	9.45454	18.1359	4.14575	1.17028	0.228594			C6orf129
chr4	PDGFC	0.365257	0.42253	0.536791	0.122937	1.1568	0.229022			C6orf130
chr6	RP1-199J3.5	0.774049	0.959576	1.97195	0.452235	1.23968	0.229334			C6orf141
chr3	RP11-407B7.1	0.0599942	0.0396306	0.023309	0.00543901	0.660573	0.233344			C6orf173
chr16	CTD-2588J6.1	0.0784086	0.0834469	0.14724	0.0343575	1.06426	0.233344			C6orf192
chr3	FAM198A	0.00671177	0.0244904	0.0378112	0.00882299	3.64888	0.233344			C6orf211
chr1	RP4-714D9.4	0.175567	0	0.659379	0.153862	0	0.233344			C6orf85
chr1	REN	0.100997	0.00921315	0.113795	0.0265532	0.091222	0.233344			C7orf40
chr17	RP11-60A24.3	0.144922	0.176267	0.272142	0.0635025	1.21629	0.233344			C7orf41
chr19	IGFL4	0.0437112	0.0144997	0.0447726	0.0104474	0.331716	0.233344			C7orf44
chr12	RNU6-574P	0.548376	0	1.54466	0.360435	0	0.233344			C8orf13
chr1	CORT	0.314189	0.143305	0.777729	0.183564	0.45611	0.236026			C8orf30B
chr3	Y_RNA	0.779272	2.1326	2.39459	0.569108	2.73666	0.237665			C9orf102
chr15	U8	0.229553	0	2.11615	0.502933	0	0.237665			C9orf127
chr1	RP11-389O22.4	1.00869	0.854425	0.922488	0.220997	0.847062	0.239566			C9orf140
chr15	ANP32BP3	0.0837689	0.191039	0.53627	0.128472	2.28055	0.239566			C9orf152
chr2	RP11-65L3.4	0.459955	0.23976	0.874945	0.211143	0.521269	0.241321			C9orf3
chr17	RNF157-AS1	0.0388953	0.0473082	0.258959	0.0624923	1.21629	0.241321			C9orf46
chr9	RP11-392E22.10	2.99273	3.50594	1.93605	0.469333	1.17148	0.242418			C9orf5
chr3	SETD2	10.0555	11.1826	2.47313	0.599575	1.11209	0.242435			C9orf69
chr1	EEF1A1P11	2.2369	3.16771	2.76038	0.672121	1.41611	0.243489			C9orf7
chrX	AC002365.1	0.552641	0.420108	0.165101	0.0403598	0.760184	0.244455			C9orf89
chr10	A1CF	0.0169583	0.00984437	0.0110537	0.00270214	0.580504	0.244455			C9orf96
chr12	RP11-408I18.9	0.339072	0.412412	0.810381	0.198102	1.21629	0.244455			CA12
chr4	RP11-161D15.2	0.0841943	0.10972	0.0862388	0.0210815	1.30317	0.244455			CA2
chr10	RP11-351O1.3	0.165432	0.0754552	0.593072	0.14498	0.45611	0.244455			CAB39
chr11	FOLR1	0.121977	0.128389	0.067275	0.0164457	1.05256	0.244455			CABC1
chr3	RP11-72H11.1	0.227205	0.138174	0.271509	0.0663717	0.608147	0.244455			CABLES2
chr6	RP11-61I13.3	0.0107995	0.00985155	0.0154865	0.00378575	0.91222	0.244455			CABYR
chr1	RP5-837M10.4	0.374523	0.364424	0.358044	0.0875256	0.973035	0.244455			CACNA1H
chr5	BHMT	0.0884579	0.165229	0.030202	0.00738303	1.86788	0.244455			CADM1
chr11	LINC00167	0.0729881	0.0380464	0.149521	0.0365512	0.521269	0.244455			CADPS2
chr9	CYP4F26P	0.247638	0.273459	0.280352	0.0685335	1.10427	0.244455			CALCR
chr12	RP11-256L11.3	0.0735405	0	0.351523	0.0859316	0	0.244455			CALM1
chr12	RN7SL179P	0.209274	0.0954522	0.375124	0.0917009	0.45611	0.244455			CALM3
chr18	RP11-820I16.3	0	0	0.20068	0.0490574	#DIV/0!	0.244455			CALML5
chr10	EBF3	0.0320202	0.0233676	0.0229585	0.00561232	0.729776	0.244455			CALR
chr9	RN7SL75P	0	0.337662	0.379143	0.0926834	#DIV/0!	0.244455			CALU
chr12	RP11-74M13.4	0.00375505	0	0.0269237	0.00658162	0	0.244455			CAMK1D
chr10	RP11-96C23.9	0.150425	0.156824	0.154078	0.0376652	1.04254	0.244455			CAMK2B
chr1	GAPDHP20	0.117509	0.0267986	0.105317	0.0257454	0.228055	0.244455			CAMK2D
chr6	MIR877	1.53167	2.48395	2.44046	0.596583	1.62173	0.244455			CAMK2G
chr16	CTC-786C10.1	0.628025	1.04163	2.45614	0.600417	1.65858	0.244455			CAMK2N1
chr14	DLK1	0.0193883	0.0176864	0.0926757	0.022655	0.91222	0.244455			CAMK4
chr6	KNOP1P4	0.0411568	0.0469301	0.0737734	0.0180343	1.14028	0.244455			CAMSAP1
chr11	OR8Q1P	0.203133	0.267659	0.161829	0.03956	1.31765	0.244455			CAMSAP1L1
chr11	NCAM1	0.00347862	0.00105776	0.00831388	0.00203237	0.304073	0.244455			CAMTA1
chr9	RP11-307I14.2	0.122365	0.200923	0.175471	0.0428948	1.642	0.244455			CANT1
chr14	RP11-671J11.4	0.18215	0.0237372	0.0932864	0.0228043	0.130317	0.244455			CANX
chr2	AC096664.1	0.218273	0.232298	0.260835	0.0637625	1.06426	0.244455			CAP1
chr21	MTND6P21	0.0306546	0.0559275	0.219793	0.0537295	1.82444	0.244455			CAP2
chr12	CLEC4A	0.230985	0.221245	0.248424	0.0607286	0.957831	0.244455			CAPN5
chr4	RP11-477G18.2	0	0.258086	0.338089	0.0826476	#DIV/0!	0.244455			CAPN9
chr5	CTC-428G20.1	0.0557321	0.0169467	0.133199	0.0325613	0.304073	0.244455			CAPNS1
chr8	MAP2K1P1	0.0996209	0.0567977	0.0892851	0.0218262	0.570138	0.244455			CAPRIN2
chr11	RP11-554A11.9	0.11404	0.0346765	0.136277	0.0333137	0.304073	0.244455			CAPS
chr15	HNRNPMP1	0.0251094	0.0305404	0.240045	0.0586803	1.21629	0.244455			CARD10
chr5	CTC-431G16.2	0.417527	0.380877	0.230282	0.0562936	0.91222	0.244455			CARM1
chr22	RP6-109B7.5	0.0631393	0.115194	0.226354	0.0553334	1.82444	0.244455			CASC5
chr2	RPS14P4	0.424043	0.580231	0.253365	0.0619364	1.36833	0.244455			CASP4
chr12	RP11-123M21.2	0.250952	0.2976	0.719729	0.175941	1.18589	0.244455			CASP9
chr13	ATP8A2P3	0.0206502	0.0188375	0.148061	0.0361943	0.91222	0.244455			CASZ1
chr9	RP11-417B4.3	0	0.0546821	0.429797	0.105066	#DIV/0!	0.244455			CATSPERB
chr17	CTD-2206N4.4	0.0461362	0.0582734	0.138134	0.034212	1.26307	0.247672			CBARA1
chr18	KATNAL2	0.336504	0.194059	0.558612	0.138977	0.576691	0.248789			CBFA2T3
chr20	RP11-290F20.1	0.147325	0.103035	0.241444	0.0602519	0.699369	0.249548			CBFB
chr10	SPTLC1P1	0.734657	1.03103	0.984035	0.247627	1.40342	0.251645			CBLB
chr4	RP11-608O21.1	0.332723	0.455275	0.289682	0.072897	1.36833	0.251645			CBLN2
chr6	EEF1A1P42	0.0222482	0.0202952	0.193702	0.0487441	0.91222	0.251645			CBX2
chr20	RP11-290F20.2	0.138129	0.0720026	0.229069	0.057644	0.521269	0.251645			CBX5
chr2	RP11-33O4.1	0.615573	0.531984	1.22786	0.312325	0.864209	0.254365			CBX6
chr12	FAM19A2	0.0447896	0.0452356	0.0491542	0.0126168	1.00996	0.256678			CBX7
chr18	RP11-621L6.2	0.521344	0.404243	0.267002	0.0685335	0.775387	0.256678			CBY1
chr2	AC012354.8	0.0640959	0.0877044	0.328262	0.0842576	1.36833	0.256678			CCDC102A
chr19	AC006539.2	0.265449	0.376675	0.302106	0.0775439	1.41901	0.256678			CCDC104
chr11	RP11-452G18.1	0.195246	0.237477	0.333312	0.0855539	1.21629	0.256678			CCDC110
chr10	RP11-462L8.1	0.0620024	0.0226239	0.254032	0.0652044	0.364888	0.256678			CCDC111
chr2	AC010150.1	0.146017	0.34632	0.299126	0.0767791	2.37177	0.256678			CCDC117
chr2	SDHCP3	0.146017	0.23976	0.299126	0.0767791	1.642	0.256678			CCDC130
chr20	MAP1LC3A	0.0419914	0.0229832	0.0860222	0.02208	0.547332	0.256678			CCDC14
chr7	RPL7L1P3	0.193124	0.274045	0.219793	0.056416	1.41901	0.256678			CCDC151
chr2	RP11-734K21.2	0.470611	0.198139	0.3708	0.0951761	0.421025	0.256678			CCDC25
chrX	SMARCA1	0.043314	0.118536	0.0369715	0.00948977	2.73666	0.256678			CCDC28A
chr5	NRG2	0.0488652	0.0178303	0.0333679	0.0085648	0.364888	0.256678			CCDC34
chr9	RAB1C	0.487847	0.778792	0.999388	0.256521	1.59639	0.256678			CCDC5
chr3	RP11-136C24.2	0.0870951	0.185383	0.297367	0.0763275	2.12851	0.256678			CCDC83
chr8	RP3-388N13.2	0.229553	0.235578	0.293909	0.07544	1.02625	0.256678			CCDC86
chr11	CRYAB	0.092691	0.0445024	0.0499694	0.012826	0.480116	0.256678			CCDC88C
chr16	EIF4BP5	0.0412198	0.0752031	0.194216	0.0505733	1.82444	0.260398			CCDC89
chr2	RNU6-1048P	1.50803	1.00048	3.22973	0.841016	0.663433	0.260398			CCDC91
chr17	RP11-271K11.5	0.129569	0.155803	0.138748	0.0361296	1.20247	0.260398			CCDC92
chr16	GSG1L	1.10621	0.838333	0.389311	0.101916	0.757845	0.261786			CCDC93
chr5	RPL5P17	0.118045	0.169216	0.224549	0.0591147	1.43349	0.263259			CCDC97
chr5	CTC-512J14.7	0.1881	0.294152	0.178906	0.0470986	1.56381	0.263259			CCDC99
chr8	RP1L1	0.0266718	0.053223	0.0221971	0.00584358	1.99548	0.263259			CCL20
chr3	ABCF2P1	0.0237786	0.0723045	0.105543	0.0277852	3.04073	0.263259			CCNA2
chr20	NPM1P19	0.643746	0.41675	0.553027	0.14559	0.647382	0.263259			CCNB1
chr1	RP11-350G8.7	0.0769151	0.105245	0.256044	0.0674061	1.36833	0.263259			CCNB1IP1
chr22	ABHD17AP4	0.0162705	0.0742114	0.216653	0.0570359	4.5611	0.263259			CCNB2
chr17	RP11-501C14.7	0.239582	0.0874206	0.63804	0.16797	0.364888	0.263259			CCNC
chr13	RPSAP53	1.76713	1.299	4.21758	1.11263	0.73509	0.263808			CCNDBP1
chr10	AC022532.1	0.162517	0.124843	0.14018	0.0374803	0.768186	0.267373			CCNE1
chr9	SNRPEP2	0.581671	0.916511	0.866612	0.231708	1.57565	0.267373			CCNF
chr12	RP11-709A23.1	0.00560839	0.0306965	0.0919134	0.0245751	5.47332	0.267373			CCNG2
chr1	FAM78B	0.13604	0.159555	0.108062	0.0291971	1.17285	0.270187			CCNJ
chr18	RP11-799B12.2	0.116584	0.0531751	0.567221	0.153256	0.45611	0.270187			CCNJL
chr14	PLD4	0.0255059	0.00581674	0.124095	0.0335289	0.228055	0.270187			CCNO
chr18	SETBP1	0.135422	0.180458	0.0775148	0.0209435	1.33256	0.270187			CCNYL1
chr6	RPS4XP8	0.0958948	0.0699818	0.373249	0.100847	0.729776	0.270187			CCT6B
chr13	HS6ST3	1.57873	1.80629	0.74915	0.203233	1.14414	0.271286			CD163L1
chr12	RP11-575G13.2	0.142465	0.046414	0.22931	0.0624259	0.325793	0.272234			CD2
chr16	MSLN	0.0751582	0.100204	0.130279	0.0354665	1.33325	0.272234			CD302
chr1	RP3-426I6.2	0.296123	0.424489	0.953273	0.259513	1.43349	0.272234			CD320
chr6	RP11-428J1.4	0.149237	0.0783821	0.129701	0.0356692	0.525218	0.275012			CD3EAP
chr1	GRIK3	0.70136	0.666509	0.514422	0.142435	0.950309	0.276883			CD44
chr10	COL13A1	0.0101325	0	0.11157	0.0310795	0	0.278565			CD58
chr8	RP11-675F6.4	0.412811	0.45189	1.2967	0.361775	1.09466	0.278998			CD97
chr3	RPL30P4	3.01443	0.889648	4.81307	1.35973	0.29513	0.282507			CD99
chr16	RP11-517A5.6	0	0.0364056	0.122634	0.0349749	#DIV/0!	0.285198			CDC14B
chr5	CTD-2199O4.3	0.0177037	0.0107664	0.0362671	0.0103433	0.608147	0.285198			CDC2
chr19	ZNF728	0.0270062	0.0246356	0.0414931	0.0118337	0.91222	0.285198			CDC20
chr22	CTA-407F11.7	0	0.0408668	0.137662	0.0392607	#DIV/0!	0.285198			CDC23
chr20	snoU13	1.46596	1.73846	1.3514	0.385416	1.18589	0.285198			CDC25A
chr3	GPR79	0.136211	0.0497019	0.0418557	0.0119371	0.364888	0.285198			CDC25B
chr10	RP11-248J23.6	0.0445521	0	0.0152113	0.00433824	0	0.285198			CDC25C
chr2	AC008280.3	0	0.175409	0.147718	0.0421288	#DIV/0!	0.285198			CDC2L6
chr5	MIR1303	0	0.155247	0.522956	0.149146	#DIV/0!	0.285198			CDC40
chr16	MIR4516	0	0	0.522956	0.149146	#DIV/0!	0.285198			CDC42
chr19	RN7SL324P	0	0	0.170401	0.048598	#DIV/0!	0.285198			CDC42BPA
chr20	Y_RNA	0	0	0.459567	0.131067	#DIV/0!	0.285198			CDC42SE2
chr2	Y_RNA	1.49557	0.545716	0.459567	0.131067	0.364888	0.285198			CDC45L
chr12	AC126614.1	0.609665	0.278075	0.133815	0.0381637	0.45611	0.285198			CDC7
chr3	OR5K2	0.0282022	0.0128633	0.0433306	0.0123578	0.45611	0.285198			CDCA1
chr11	RP11-318C2.1	0	0	0.0362238	0.010331	#DIV/0!	0.285198			CDCA2
chr10	RP11-416N2.4	0.123987	0.14138	0.0634991	0.0181098	1.14028	0.285198			CDCA3
chr11	FXYD6-FXYD2	0	0.0201289	0.13561	0.0386756	#DIV/0!	0.285198			CDCA4
chr19	IGSF23	0.0219676	0.0200393	0.0675032	0.0192517	0.91222	0.285198			CDCA5
chr1	RP11-17E13.2	0.0523186	0.119315	0.160767	0.0458504	2.28055	0.285198			CDCA7
chr15	RPS17	0.337562	0.368101	0.417295	0.119012	1.09047	0.285198			CDCA8
chr12	A2ML1	0.00405426	0.0147935	0.0124581	0.00355303	3.64888	0.285198			CDH1
chr11	CTD-2562J17.2	0	0	0.0811001	0.0231295	#DIV/0!	0.285198			CDH11
chr12	RP11-228G3.1	0	0.0107621	0.0362527	0.0103392	#DIV/0!	0.285198			CDH13
chr2	AC005237.2	0.269203	0.552538	0.206805	0.0589803	2.0525	0.285198			CDH2
chr3	CDHR4	0.0233979	0.0042688	0.0143796	0.00410103	0.182444	0.285198			CDH7
chr6	CICP18	0.0210539	0.0096029	0.0161739	0.00461275	0.45611	0.285198			CDK10
chr1	RP11-439A17.7	0.0196108	0.0536681	0.0602611	0.0171863	2.73666	0.285198			CDK2
chr2	ARHGAP25	0.0107486	0.0122563	0.00825719	0.00235493	1.14028	0.285198			CDK2AP2
chr12	C12orf42	0.0669687	0.0555365	0.0187077	0.00533539	0.829291	0.285198			CDK5R1
chr14	CTD-2547L24.3	0.225475	0.274243	0.115475	0.0329332	1.21629	0.285198			CDK5RAP1
chr2	AC008063.2	0.0923941	0	0.0709784	0.0202429	0	0.285198			CDK5RAP3
chr17	HSF5	0	0	0.0222208	0.00633733	#DIV/0!	0.285198			CDK6
chr7	AC018641.7	0.0743095	0.0677866	0.114171	0.0325613	0.91222	0.285198			CDKN1A
chr1	BANF1P4	0.109271	0.199358	0.167886	0.0478807	1.82444	0.285198			CDKN2B
chr5	HMGN1P17	0	0.09126	0.153707	0.0438367	#DIV/0!	0.285198			CDKN2D
chr1	HSPE1P6	0.0496851	0	0.152675	0.0435425	0	0.285198			CDKN3
chr7	MIR4285	0.516494	0	1.05807	0.30176	0	0.285198			CDR2
chr6	RN7SL173P	0.152641	0.0928281	0.156348	0.0445899	0.608147	0.285198			CDS1
chr2	RNA5SP85	1.48062	2.47619	1.13743	0.324392	1.6724	0.285198			CDS2
chr4	RP11-1365D11.1	0.233536	0.284048	0.382731	0.109154	1.21629	0.285198			CDT1
chr6	RP3-355L5.5	0.245859	0.224277	0.167886	0.0478807	0.91222	0.285198			CEACAM1
chrX	TPT1P14	0.0292612	0.0266927	0.0899153	0.0256436	0.91222	0.285198			CEACAM5
chr1	RCSD1	0.00517788	0	0.00795543	0.00226887	0	0.285198			CEACAM6
chr5	RP11-215P8.1	0.089015	0.216537	0.0911766	0.0260034	2.43259	0.285198			CEACAM7
chr11	RP11-22P4.1	0.0430412	0.039263	0.0661296	0.01886	0.91222	0.285198			CEBPD
chr6	RP5-1120P11.4	0.357166	0.236956	0.0997744	0.0284554	0.663433	0.285198			CENPA
chr2	AC017104.4	0	0.0419456	0.141295	0.0402971	#DIV/0!	0.285198			CENPB
chr19	AC138430.4	0.0065572	0	0.0201493	0.00574653	0	0.285198			CENPE
chr8	CTC-458A3.1	0.108603	0.0330232	0.22248	0.0634507	0.304073	0.285198			CENPI
chr13	FAM155A	0.0340469	0.0155292	0.0261553	0.00745943	0.45611	0.285198			CENPK
chr11	RP11-121M22.1	0	0.0563945	0.0949836	0.0270891	#DIV/0!	0.285198			CENPM
chr17	RP11-169I9.2	0.358937	0.163715	0.27574	0.0786404	0.45611	0.285198			CENPN
chr20	RP11-379J5.5	0.0611103	0.00796373	0.0536523	0.0153015	0.130317	0.285198			CENPP
chr16	RP11-719K4.6	0.153167	0.139722	0.0784433	0.0223719	0.91222	0.285198			CENPQ
chr16	RP11-82O18.2	0.102111	0.139722	0.0784433	0.0223719	1.36833	0.285198			CENPV
chr15	CTD-2501E16.2	0.0340372	0.0620988	0.209182	0.0596583	1.82444	0.285198			CENTB2
chr8	KB-1410C5.1	0.0233536	0	0.071762	0.0204664	0	0.285198			CENTG2
chrX	RBMX2P2	0.0625392	0.0285248	0.0480434	0.0137019	0.45611	0.285198			CEP170
chr6	RNU6-155P	0.439787	0.53491	0.450467	0.128472	1.21629	0.285198			CEP55
chr8	RP11-420B22.1	0.10847	0.272109	0.0833281	0.023765	2.50861	0.285198			CEP72
chr7	RPL35P4	0	0.0418157	0.140858	0.0401724	#DIV/0!	0.285198			CEP78
chr4	STX18-IT1	0.109069	0.124369	0.0837885	0.0238963	1.14028	0.285198			CERCAM
chr19	SUMO1P4	0.195461	0.0891517	0.150156	0.042824	0.45611	0.285198			CERK
chr10	TPT1P10	0.178746	0.217408	0.274631	0.078324	1.21629	0.285198			CES8
chr2	ACA59	0.205641	0.18759	0.315952	0.0901088	0.91222	0.285198			CETN2
chr2	ARHGAP42P2	0.0345777	0.025234	0.0850016	0.0242423	0.729776	0.285198			CFDP1
chr12	EEF1A1P17	0.0232071	0.0317551	0.142624	0.0406761	1.36833	0.285198			CGN
chr17	MPRIP-AS1	0.0279625	0.051016	0.0859247	0.0245055	1.82444	0.285198			CGNL1
chr1	RANP5	0.0225704	0.0617674	0.0693554	0.01978	2.73666	0.285198			CHAC2
chr9	RP11-276H19.2	0.0147105	0.0134193	0.0226017	0.00644594	0.91222	0.285198			CHAF1B
chr3	SETP11	0.14999	0.15637	0.0658424	0.0187781	1.04254	0.285198			CHCHD10
chr4	Y_RNA	0.400167	0.12168	0.409884	0.116898	0.304073	0.285198			CHCHD4
chr19	AC118344.1	0.665445	0.455275	1.02241	0.291588	0.684165	0.285198			CHEK1
chr21	BTG3	0.0962689	0.0585457	0.059164	0.0168734	0.608147	0.285198			CHEK2
chr20	GDF5	0.0167807	0.0102051	0.0171882	0.00490203	0.608147	0.285198			CHES1
chr5	RN7SL68P	0.622913	0.874206	0.29448	0.0839849	1.40342	0.285198			CHFR
chr11	RP11-140L24.3	0.317481	0.105314	0.443442	0.126469	0.331716	0.285198			CHIC2
chr9	RP11-336N8.4	0.185851	0.0565125	0.190365	0.0542915	0.304073	0.285198			CHKA
chr8	RP11-510I21.1	0.0602693	0.14661	0.123466	0.0352121	2.43259	0.285198			CHKB
chr1	RPL7P7	0.042063	0.134297	0.0646266	0.0184314	3.19277	0.285198			CHMP1A
chr17	CTD-2033D24.2	0.013161	0.0120058	0.0404419	0.0115339	0.91222	0.285198			CHMP4B
chr1	HLX	0.00714411	0.0032585	0.0109764	0.00313044	0.45611	0.285198			CHMP7
chr19	PSG6	0.0230401	0.0210177	0.00884986	0.00252396	0.91222	0.285198			CHN1
chr17	RP11-1148O4.2	0.19179	0.454882	0.235736	0.0672315	2.37177	0.285198			CHN2
chr1	RP11-99J16__A.2	0.0660007	0.0702417	0.0338017	0.00964017	1.06426	0.285198			CHORDC1
chr2	AC009305.1	0.0401251	0.183015	0.123298	0.0351644	4.5611	0.285198			CHPT1
chr21	AP001065.15	0.0324341	0.0147935	0.0996651	0.0284243	0.45611	0.285198			CHRNB1
chr13	ATP4B	0	0	0.0305555	0.00871435	#DIV/0!	0.285198			CHST15
chr5	CTD-2199O4.7	0.0182267	0.0110845	0.0373386	0.0106489	0.608147	0.285198			CHSY1
chr8	CTD-2571E19.3	0.0202824	0	0.0311624	0.00888745	0	0.285198			CHTF18
chr17	RN7SL426P	0.201444	0.229702	0.154752	0.0441349	1.14028	0.285198			CIB1
chr5	RP11-374A4.1	0.00542847	0.00247598	0.00834045	0.00237868	0.45611	0.285198			CIC
chr3	RP11-379K17.4	0.00371175	0.0152367	0.0114056	0.00325286	4.10499	0.285198			CICE
chr11	RP11-680E19.2	0.0100722	0	0.0309504	0.00882699	0	0.285198			CIRBP
chr17	RP11-849F2.10	0	0.101552	0.114028	0.0325205	#DIV/0!	0.285198			CIRH1A
chr15	AC026992.1	0	0.131131	0.44172	0.125977	#DIV/0!	0.285198			CISD2
chr5	CTD-2003D5.1	0	0	0.197385	0.0562936	#DIV/0!	0.285198			CISH
chr5	CTD-2272G21.2	0.00937099	0.042742	0.0287957	0.00821245	4.5611	0.285198			CIT
chr8	CTD-3107M8.1	0	0	0.143073	0.040804	#DIV/0!	0.285198			CKAP2L
chrX	HMGB3P30	0	0	0.0749541	0.0213767	#DIV/0!	0.285198			CKAP5
chrX	MTND4LP1	0.468549	0.598388	0.287957	0.0821245	1.27711	0.285198			CKLF
chr11	PKNOX2	0.00452857	0.0144587	0.0208734	0.00595305	3.19277	0.285198			CKS1B
chr14	PPIAP6	0.088837	0.324156	0.272983	0.077854	3.64888	0.285198			CLASP1
chr20	RN7SL594P	0.206358	0.188244	0.317053	0.0904228	0.91222	0.285198			CLCN3
chr15	RNU2-65P	0	0.145231	0.244608	0.0697617	#DIV/0!	0.285198			CLCN6
chr11	RNU6-893P	0.732978	0	0.900933	0.256944	0	0.285198			CLDN15
chr4	RP11-317B7.2	0	0.0426296	0.0239333	0.00682571	#DIV/0!	0.285198			CLDN23
chr3	Y_RNA	0.155854	0.710867	0.478917	0.136586	4.5611	0.285198			CLDN8
chr7	AC006001.1	0.114554	0.130624	0.176004	0.050196	1.14028	0.285198			CLDND1
chr2	AC007387.2	0.098054	0	0.301306	0.0859316	0	0.285198			CLEC11A
chr4	ADH1A	0.0196629	0.0179369	0.0402808	0.011488	0.91222	0.285198			CLIP1
chr6	RNU6-975P	0	0	0.429218	0.122412	#DIV/0!	0.285198			CLIP3
chr3	RP11-39E3.4	0.0516794	0	0.158803	0.0452903	0	0.285198			CLK1
chr3	SRGAP3-AS2	0	0.0386728	0.0651355	0.0185765	#DIV/0!	0.285198			CLK3
chr3	Y_RNA	0.558723	0.382259	0.429218	0.122412	0.684165	0.285198			CLK4
chr14	POTEG	0.00200952	0.00733251	0.0370498	0.0105665	3.64888	0.285198			CLN5
chr12	RN7SL744P	0	0	0.179831	0.0512872	#DIV/0!	0.285198			CLPTM1
chr10	RP11-109A6.3	1.07464	0.844155	0.275184	0.0784819	0.785523	0.285198			CLSPN
chr6	RP11-160A9.3	0.0946686	0.0172717	0.0581805	0.0165929	0.182444	0.285198			CLSTN2
chr11	RPL34P21	0.514103	0.281385	0.631905	0.180218	0.547332	0.285198			CLTB
chr1	C1orf134	0.99488	1.76172	1.61848	0.461585	1.77078	0.285198			CMTM4
chr19	CTD-2105E13.13	0.284734	0.1998	0.336517	0.0959739	0.701708	0.285198			CMTM8
chr1	HSPE1P25	0	0.0535971	0.180544	0.0514908	#DIV/0!	0.285198			CNGA1
chr1	NLRP3	0	0.00283869	0.0191245	0.00545426	#DIV/0!	0.285198			CNIH2
chr11	OR8B10P	0.0952165	0.144764	0.0975287	0.0278149	1.52037	0.285198			CNNM3
chr2	PLCL1	0.0859303	0.114173	0.0172207	0.00491131	1.32867	0.285198			CNOT1
chr15	RP11-2E17.2	0	0	0.163365	0.0465913	#DIV/0!	0.285198			CNTD1
chr5	RP11-531A21.2	0	0.164379	0.369145	0.105279	#DIV/0!	0.285198			CNTN1
chr1	RP5-882O7.4	0	0.0273965	0.184573	0.0526396	#DIV/0!	0.285198			CNTN5
chrY	RPL26P37	0.134908	0.153832	0.103638	0.0295573	1.14028	0.285198			COBLL1
chr13	TIMM9P3	0.0538406	0.147343	0.165444	0.0471843	2.73666	0.285198			COCH
chr16	AC092287.1	0.168252	0	0.517013	0.147451	0	0.285198			COG2
chr8	AC144568.2	0.334774	0.54137	0.0467596	0.0133357	1.61712	0.285198			COG4
chr13	AMMECR1LP1	0.158261	0.256655	0.108069	0.0308211	1.62173	0.285198			COG6
chr18	CELF4	0.00679909	0.0206742	0.0278568	0.0079447	3.04073	0.285198			COL12A1
chr4	CXCL5	0.00583149	0.00531961	0.0179193	0.00511054	0.91222	0.285198			COL1A1
chr13	LINC00412	0.527535	0.384983	0.216138	0.0616422	0.729776	0.285198			COL4A3BP
chrX	LINC00629	0	0.0742114	0.0999937	0.028518	#DIV/0!	0.285198			COL5A2
chr12	MFAP5	0.00763795	0.00348375	0.0117351	0.00334683	0.45611	0.285198			COL7A1
chr9	RP11-176F3.7	0.168252	0.0852682	0.229783	0.0655337	0.506789	0.285198			COL9A2
chr8	RP11-439C15.5	0	0	0.182719	0.0521111	#DIV/0!	0.285198			COLEC12
chr1	RP11-77M5.1	0	0	0.0968024	0.0276078	#DIV/0!	0.285198			COPA
chrX	RP13-444K19.1	0.349202	0.0318549	0.107305	0.030603	0.091222	0.285198			COPB1
chr1	RP4-800M22.2	0.035169	0.16041	0.108069	0.0308211	4.5611	0.285198			COPE
chr16	RRAD	0.103903	0.0236956	0.053213	0.0151762	0.228055	0.285198			COPG
chr17	AC129492.6	0.131246	0.142173	0.100825	0.028755	1.08326	0.285198			COPG2
chr15	HMGN1P26	0	0	0.149662	0.0426831	#DIV/0!	0.285198			COPS7B
chr7	NPM1P13	0.0341944	0.0311928	0.0525371	0.0149835	0.91222	0.285198			COQ10B
chr1	NTNG1	0.00161534	0.00884125	0.00992737	0.00283126	5.47332	0.285198			COQ2
chr1	RP11-486G15.1	0.209804	0.136705	0.276298	0.0787996	0.651586	0.285198			COQ6
chr16	RP11-863P13.1	0.0729368	0	0.0747079	0.0213065	0	0.285198			CORO1A
chr18	RSL24D1P11	0.331032	0.0823566	0.0924738	0.0263733	0.248787	0.285198			CORO1B
chr16	SUB1P4	0.0435475	0.1589	0.26763	0.0763275	3.64888	0.285198			CORO7
chr19	ZNF382	0.0255147	0.041895	0.0156806	0.00447206	1.642	0.285198			COX17
chr14	CTD-2207P18.1	0	0	0.0876631	0.0250013	#DIV/0!	0.285198			COX8A
chr8	HSPD1P3	0.00950942	0.00867468	0.0876631	0.0250013	0.91222	0.285198			CPAMD8
chr19	MIR4322	1.40058	1.46016	0.614826	0.175347	1.04254	0.285198			CPE
chr14	RP11-270M14.1	0.308783	0.352098	0.142327	0.0405913	1.14028	0.285198			CPEB4
chrX	RP1-136J15.5	0.00816666	0.037249	0.0250949	0.00715702	4.5611	0.285198			CPSF2
chr17	RP11-381P6.1	0.0258397	0.0235715	0.0198504	0.00566129	0.91222	0.285198			CPSF4
chr9	RP11-39K24.12	0.353053	0.402578	0.27122	0.0773513	1.14028	0.285198			CPT1A
chr7	SNORA42	0.435475	0.397249	0.334538	0.0954094	0.91222	0.285198			CPT2
chr10	Y_RNA	0.718746	0.131131	0.883439	0.251955	0.182444	0.285198			CRABP2
chr19	AC006129.4	0.068746	0.0313557	0.0528115	0.0150617	0.45611	0.285198			CRAT
chr9	AL137846.1	0	0.350818	0.590872	0.168515	#DIV/0!	0.285198			CRB3
chr19	CTD-2105E13.6	0.0145206	0.0750605	0.0297464	0.0084836	5.16925	0.285198			CRBN
chr4	IBSP	0.386621	0.208998	0.0880022	0.025098	0.540575	0.285198			CREB5
chr2	LINC01102	0	0.0158931	0.00892276	0.00254475	#DIV/0!	0.285198			CRELD1
chr10	RNU6-1212P	0.141011	0.128633	0.866612	0.247156	0.91222	0.285198			CRELD2
chr3	RP11-451J24.1	0.14445	0.0988279	0.332906	0.094944	0.684165	0.285198			CRIP2
chr11	RP11-613F22.8	0.164252	0.428098	0.144206	0.0411273	2.60634	0.285198			CRIPT
chr5	RPL19P11	0	0.0228923	0.0771138	0.0219927	#DIV/0!	0.285198			CRISPLD2
chr16	snoU13	1.41011	0	0.866612	0.247156	0	0.285198			CRKL
chr15	CIB2	0.0275848	0.0251634	0.0423821	0.0120873	0.91222	0.285198			CRNKL1
chr10	CTB-1144G6.5	0.310309	0.0808771	0.272438	0.0776986	0.260634	0.285198			CROT
chr19	PRSS57	0.247227	0.200467	0.0844103	0.0240736	0.810863	0.285198			CRTAP
chr10	RP11-122K13.7	0.320133	0.073008	1.22965	0.350694	0.228055	0.285198			CRTC3
chr5	RP11-531A21.3	0	0	0.0783083	0.0223333	#DIV/0!	0.285198			CRYM
chr8	RP11-662B19.1	0.0934143	0.0852144	0.143524	0.0409327	0.91222	0.285198			CSAD
chr7	ZNF655	0.0140977	0.0112527	0.0162451	0.00463307	0.798193	0.285198			CSGALNACT2
chr2	RNU4-48P	0.566356	0.0738059	0.248618	0.0709053	0.130317	0.285198			CSMD1
chr8	RP11-347C18.1	0.158921	0.144971	0.325561	0.0928492	0.91222	0.285198			CSNK1G1
chr1	RP11-367J7.4	0.344329	0.169133	0.325561	0.0928492	0.491196	0.285198			CSNK2A1
chr11	RP11-456I15.2	0	0	0.215626	0.0614961	#DIV/0!	0.285198			CSNK2A1P
chr8	RPL5P22	0.117111	0.0457847	0.154228	0.0439853	0.390952	0.285198			CSNK2A2
chr12	RPS10P20	0.0957295	0.0582176	0.0980542	0.0279648	0.608147	0.285198			CSPP1
chr20	RPS27AP3	0.162705	0.148423	0.299981	0.0855539	0.91222	0.285198			CSRNP2
chr15	Y_RNA	0	0.478106	0.402629	0.114829	#DIV/0!	0.285198			CSRP2
chr15	C15orf26	0.00747786	0.0545716	0.0919134	0.0262135	7.29776	0.285198			CST1
chr11	CICP23	0	0	0.0165927	0.00473219	#DIV/0!	0.285198			CSTF1
chr5	RP11-252I14.1	0.0949113	0.08658	0.145824	0.0415887	0.91222	0.285198			CSTF3
chr11	RP11-864I4.4	0.339937	0.447919	0.232128	0.0662024	1.31765	0.285198			CTBP1
chrX	RP4-753P9.3	0	0.123913	0.27827	0.0793619	#DIV/0!	0.285198			CTDSP1
chr7	RP5-1101C3.1	0.0126279	0.0287985	0.0194018	0.00553334	2.28055	0.285198			CTDSPL
chr2	AC079248.1	0.00957089	0	0.0294099	0.00838764	0	0.285198			CTGLF3
chr11	AP001350.1	0.258247	0.39263	0.529036	0.15088	1.52037	0.285198			CTGLF5
chr2	PTP4A1P1	0.172165	0.0523507	0.0881727	0.0251467	0.304073	0.285198			CTH
chr3	RP11-332P22.2	0.0367095	0.0223248	0.0752019	0.0214474	0.608147	0.285198			CTNNBIP1
chr15	RP11-529J17.3	0.0401795	0.0549789	0.0617329	0.0176061	1.36833	0.285198			CTNNBL1
chr1	RP5-1092A3.5	0.243294	0	0.213602	0.0609187	0	0.285198			CTNND2
chr3	TGM4	0.019038	0.0124049	0.0167146	0.00476696	0.651586	0.285198			CTPS
chr2	AC010904.1	0	0.042742	0.143978	0.0410623	#DIV/0!	0.285198			CTPS2
chr2	AC023271.2	0	0.0588518	0.198245	0.0565389	#DIV/0!	0.285198			CTSA
chrX	MIR505	0	0.794499	0.53526	0.152655	#DIV/0!	0.285198			CTSD
chr1	RNU5E-1	0.24473	0.334871	0.376009	0.107237	1.36833	0.285198			CTSH
chr3	SNORD38	0	0	1.29992	0.370734	#DIV/0!	0.285198			CTSL1
chr12	TUBB4BP1	0	0	0.254174	0.0724898	#DIV/0!	0.285198			CTSL2
chr3	WNT5A	0.0311194	0.0243323	0.0136608	0.00389601	0.781903	0.285198			CTSO
chr14	RNU7-160P	0.235018	1.9295	0.722177	0.205963	8.20998	0.285198			CTXN1
chr12	RP11-711K1.7	0.03626	0.0441028	0.0371405	0.0105924	1.21629	0.285198			CUEDC1
chr1	ZBTB8B	0.00807504	0.00420927	0.0177239	0.0050548	0.521269	0.285198			CUTL1
chr13	CALM2P4	0.104025	0.126524	0.213101	0.060776	1.21629	0.285198			CWF19L2
chr10	FAF2P1	0.0113981	0.051988	0.105074	0.0299669	4.5611	0.285198			CX3CL1
chr10	PGGT1BP2	0.0431667	0.0525033	0.0442149	0.01261	1.21629	0.285198			CXCL12
chr12	Y_RNA	0	0	0.464256	0.132405	#DIV/0!	0.285198			CXCR4
chr1	CICP3	0.0361714	0.0109988	0.0185249	0.00528325	0.304073	0.285198			CXCR7
chr8	ERICH1-AS1	0	0.00734447	0.0123701	0.00352792	#DIV/0!	0.285198			CXorf40B
chr20	MIR4326	1.72739	1.35065	2.27486	0.648784	0.781903	0.285198			CYB561D1
chr14	MIR4504	0	0.145231	0.489216	0.139523	#DIV/0!	0.285198			CYB5A
chr2	MIR2467	0	0	0.554843	0.15824	#DIV/0!	0.285198			CYB5R1
chr15	RNU6-610P	0	0.12506	0.42127	0.120145	#DIV/0!	0.285198			CYB5R2
chr11	KRT8P7	0.557943	0.640922	1.26998	0.362196	1.14872	0.285198			CYB5R3
chr20	RPS3AP3	0.121861	0.111164	0.187231	0.0533978	0.91222	0.285198			CYB5RL
chr2	AC109829.1	0.430203	0.441495	0.110163	0.0314181	1.02625	0.285198			CYFIP2
chr2	RP11-111J6.2	0.162507	0.0164713	0.110969	0.031648	0.101358	0.285198			CYorf15A
chr4	ALG1L14P	0	0	0.104591	0.0298291	#DIV/0!	0.285198			CYP1A1
chr12	RP11-7M8.2	0.0680743	0.0310494	0.104591	0.0298291	0.45611	0.285198			CYP1A2
chr12	Y_RNA	0	0	0.41361	0.117961	#DIV/0!	0.285198			CYP1B1
chr8	RP11-69I13.1	0.0172767	0	0.0530888	0.0151408	0	0.285198			CYP20A1
chr19	AC005262.4	0.285518	0.18604	0.125336	0.0357457	0.651586	0.285198			CYP2S1
chr11	AP000462.2	0.0723134	0.0989486	0.111104	0.0316866	1.36833	0.285198			CYP4B1
chr6	RCC2P7	0.0468179	0.106771	0.0359661	0.0102574	2.28055	0.285198			CYSLTR1
chr17	CEP112	0.00377227	0	0.0115916	0.0033059	0	0.285198			CYTH2
chr5	RP11-483H11.1	0.00610312	0.0111348	0.0375079	0.0106972	1.82444	0.285198			CYTSB
chr2	RNY4P7	1.22113	0.417726	1.40713	0.401309	0.342083	0.285198			D4S234E
chr12	RP11-511B23.1	0	0	0.0363396	0.010364	#DIV/0!	0.285198			DAAM1
chr4	ADH4	0.012067	0.0330232	0.03708	0.0105751	2.73666	0.285198			DAB2
chrX	RP11-51C14.1	0.0241339	0.0330232	0.03708	0.0105751	1.36833	0.285198			DACH1
chr11	CTD-2589O24.1	0.103782	0.0315572	0.106302	0.030317	0.304073	0.285198			DAD1
chr5	RP11-241G9.3	0.103782	0.441801	0.106302	0.030317	4.25703	0.285198			DARS
chr2	AC093690.1	0.575133	0.607824	0.445416	0.129081	1.05684	0.289798			DARS2
chr17	CA4	2.94902	3.0689	3.56472	1.0434	1.04065	0.292703			DBC1
chr11	MICAL2	0.173144	0.214294	0.285675	0.0836611	1.23766	0.292854			DBI
chr5	SLC36A1	1.41253	1.55167	1.35559	0.397765	1.0985	0.293424			DBN1
chrX	RP11-622K12.1	22.6834	26.139	12.3506	3.6298	1.15234	0.293895			DBNDD1
chr16	RP11-680G10.1	0.408446	0.884907	1.51657	0.447437	2.16652	0.295032			DBT
chr4	RP11-597D13.7	0.0654959	0.0597467	0.121594	0.0358741	0.91222	0.295032			DCAF15
chr5	CTD-2001C12.1	0.10366	0.0630408	0.230052	0.0681336	0.608147	0.296167			DCBLD2
chr14	HNRNPUP1	0.576288	0.323509	1.18056	0.349644	0.561366	0.296167			DCDC2
chr10	RP11-316M21.7	0.818303	1.0264	1.28345	0.380978	1.2543	0.296838			DCLK1
chr4	JAKMIP1	0.0322399	0.0183812	0.0949405	0.0282541	0.570138	0.297598			DCP2
chr12	RPL31P52	0.362107	0.293619	0.947857	0.28208	0.810863	0.297598			DCPS
chr13	GPC6	0.757706	0.695371	0.658869	0.196601	0.917732	0.298392			DCTD
chr15	FAM189A1	0.080091	0.102285	0.109381	0.032755	1.27711	0.299457			DCTN3
chr9	MTND4P14	0.382447	0.309004	0.223848	0.067033	0.807967	0.299457			DCTN4
chr10	VIM-AS1	0.0520036	0.0542157	0.15219	0.0455744	1.04254	0.299457			DCTN5
chr17	RP11-1055B8.6	0.238569	0.394449	0.519269	0.156806	1.6534	0.301974			DCTPP1
chr4	FGFBP2	0.177532	0.140355	0.206089	0.0622334	0.790591	0.301974			DCXR
chr12	AC138123.2	4.68549	6.32582	3.26351	0.985494	1.35009	0.301974			DDB2
chr1	RP5-850O15.3	0.646301	0.535971	0.511542	0.154472	0.829291	0.301974			DDHD2
chr7	LRGUK	0.123005	0.124675	0.0793283	0.0239551	1.01358	0.301974			DDIT3
chr1	FGGY	0.636926	0.520314	0.708382	0.214526	0.816914	0.302839			DDIT4
chr21	RPL8P2	0.382664	0.805556	2.71355	0.82549	2.10512	0.304211			DDIT4L
chr21	PRED62	0.168252	0.422078	0.603182	0.184314	2.50861	0.305569			DDOST
chr4	MT2P1	0.158355	0.216682	2.2708	0.693886	1.36833	0.305569			DDR1
chr19	CTD-2331H12.7	0.243222	0.332809	0.435975	0.13322	1.36833	0.305569			DDX1
chr22	RP13-455A7.1	0.807609	0.491145	0.965091	0.294902	0.608147	0.305569			DDX10
chr8	XRCC6P4	0.0429579	0.11103	0.102669	0.0313725	2.58462	0.305569			DDX21
chr19	RPL23AP2	0.505114	0.345582	0.452708	0.138333	0.684165	0.305569			DDX31
chr11	BDNF-AS	0.353568	0.239181	0.113936	0.0348153	0.676478	0.305569			DDX39
chr9	MVB12B	0.304525	0.354773	0.325073	0.0996768	1.165	0.306629			DDX46
chr9	RP11-392E22.5	3.48633	2.94473	1.71937	0.52808	0.844648	0.307136			DDX54
chr17	AC122129.1	1.14534	1.13979	0.831874	0.255498	0.995149	0.307136			DDX6
chr12	DENND5B	0.477787	0.501523	0.309723	0.0952154	1.04968	0.307421			DEDD2
chr8	RP11-734J24.1	0.684318	0.993124	0.796518	0.245338	1.45126	0.308013			DEF6
chr7	RP11-678B3.3	0.452097	0.618617	0.96474	0.297153	1.36833	0.308013			DEF8
chr7	SEPT7P6	0.181194	0.25974	0.331418	0.102081	1.43349	0.308013			DEFA1B
chrX	MAP7D2	0.0132316	0.0422455	0.159247	0.049282	3.19277	0.30947			DEFB1
chr4	RP11-601I15.1	0.297825	0.194059	0.479376	0.149146	0.651586	0.311125			DEFB32
chr15	AC022558.1	0	0	1.25431	0.390246	#DIV/0!	0.311125			DEGS1
chr16	HNRNPCP4	0.115031	0.179887	0.185153	0.0576057	1.56381	0.311125			DENND4B
chr1	RN7SKP269	0.138808	0.0844155	0.521321	0.162196	0.608147	0.311125			DENND5B
chr4	RP11-10L12.1	0.1715	0.260743	0.644104	0.200397	1.52037	0.311125			DEPDC1
chr12	RP11-197N18.7	0.00646557	0.0117961	0.0728484	0.0226649	1.82444	0.311125			DEPDC1B
chr11	RP11-23F23.2	0	0	0.360308	0.112101	#DIV/0!	0.311125			DEPDC6
chr1	FAM163A	0.0203521	0.046414	0.0573274	0.017836	2.28055	0.311125			DERA
chr15	CTD-3065B20.2	0.623417	1.08052	0.702412	0.218538	1.73322	0.311125			DGCR14
chr11	PDE2A	0.0453481	0.0601709	0.069674	0.0216773	1.32687	0.311125			DGKD
chr14	PPP4R4	0.00595223	0.00542974	0.0670644	0.0208654	0.91222	0.311125			DHFR
chr1	RNU6-817P	0.987077	1.1577	1.58879	0.494311	1.17285	0.311125			DHRS1
chr8	RP11-363E6.4	0.0136274	0.0248624	0.0767707	0.0238853	1.82444	0.311125			DHRS2
chr5	HMGB1P21	0.178081	0.116035	0.286637	0.0891799	0.651586	0.311125			DHRS3
chr1	LENEP	0.283565	0.332581	0.456424	0.142005	1.17285	0.311125			DHRS7
chr5	AFAP1L1	0.00313557	0.00858099	0.0353288	0.0109917	2.73666	0.311125			DHTKD1
chr7	RP11-666G4.1	0.00822565	0.0450216	0.0926793	0.0288348	5.47332	0.311125			DHX33
chr7	SLC25A5P5	0.296783	0.210569	0.185772	0.0577981	0.709505	0.311125			DHX36
chr20	ASIP	0.0190066	0.0520147	0.21415	0.0666273	2.73666	0.311125			DHX37
chr1	RP11-176D17.3	1.02702	0.702649	0.642862	0.20001	0.684165	0.311125			DIABLO
chr16	RP1-196A12.1	0.424549	0.0484103	0.597931	0.186031	0.114028	0.311125			DIAPH3
chr11	AC104978.1	0.45325	0.310098	0.425568	0.132405	0.684165	0.311125			DICER1
chr20	RP1-28H20.3	0.28113	0.512904	0.26396	0.0821245	1.82444	0.311125			DIO3
chr7	IMMP2L	2.38725	2.20546	1.56779	0.491589	0.923852	0.313555			DIP2A
chr2	ASB18	0.0460729	0.0573118	0.105109	0.0330357	1.24394	0.314299			DIP2B
chr2	LINC01115	0.136193	0.115364	0.189322	0.0596779	0.847062	0.315218			dJ341D10.1
chr3	CD96	0.0385376	0.0234365	0.0499997	0.0157608	0.608147	0.315218			DKC1
chr12	RP11-114H23.3	0.584454	0.933014	0.947857	0.298782	1.59639	0.315218			DKFZP434L187
chr8	AB015752.3	0.230148	0.233273	0.497666	0.156873	1.01358	0.315218			DKFZp686O24166
chr6	RPS2P28	0.099772	0.200231	0.38834	0.122412	2.00688	0.315218			DKFZp761P0423
chr7	AKR1B1	0.0404429	0.0737858	0.157415	0.0496202	1.82444	0.315218			DKK1
chr20	CDH26	0.0514103	0.0633116	0.121115	0.0382963	1.2315	0.316197			DLEU1
chrX	PFKFB1	0.15101	0.0524778	0.19887	0.0630193	0.347513	0.316886			DLEU2
chr10	MGMT	4.11144	3.9821	5.4559	1.73228	0.968542	0.317505			DLEU2L
chr12	HSPA8P14	0.024595	0	0.0671792	0.0215543	0	0.320847			DLG2
chr12	POU5F1P3	0.123271	0.124944	0.224469	0.0720204	1.01358	0.320847			DLGAP5
chr1	RP11-360D2.2	0.17351	0.685876	0.473928	0.152059	3.95295	0.320847			DLX3
chr5	RN7SL867P	0.22033	0.160791	0.361088	0.115854	0.729776	0.320847			DLX5
chr19	ANKRD24	0.178667	0.325966	0.189783	0.0608914	1.82444	0.320847			DMAP1
chr19	RNU6-611P	0.846066	0.900432	2.31097	0.741467	1.06426	0.320847			DMD
chr13	ZAR1L	0.0567648	0.051782	0.155049	0.049747	0.91222	0.320847			DMPK
chr16	SPN	0.00401632	0.00366377	0.0164554	0.00527967	0.91222	0.320847			DNAJB2
chr2	AC114730.3	0.0460431	0.0720026	0.107797	0.0345864	1.56381	0.320847			DNAJB4
chr3	RP11-457K10.2	0.0956779	0.0872794	0.196003	0.0628869	0.91222	0.320847			DNAJB5
chr11	TMPRSS5	0.127879	0.18766	0.136679	0.0438532	1.46748	0.320847			DNAJB6
chr13	RNA5SP37	0.565121	0.515515	0.92615	0.297153	0.91222	0.320847			DNAJB9
chr20	RP11-410N8.3	0	0.0287372	0.51628	0.165647	#DIV/0!	0.320847			DNAJC1
chr9	ZNF883	0.0382918	0.0989699	0.0522956	0.0167789	2.58462	0.320847			DNAJC12
chr15	RP11-59H7.3	0.0233536	0.0426072	0.191365	0.0613991	1.82444	0.320847			DNAJC13
chr15	RP11-109D20.1	0.0545347	0	0.223436	0.0716888	0	0.320847			DNAJC27
chr2	AC106900.6	0.259189	0.206883	0.265483	0.0851795	0.798193	0.320847			DNAJC4
chrX	BTK	0.0105058	0.0511125	0.0286958	0.00920696	4.86518	0.320847			DNAJC9
chr2	ATG12P2	0.39057	0.356286	0.290949	0.0933502	0.91222	0.320847			DNAL4
chr19	CD70	0.0869246	0.035242	0.0791427	0.0253927	0.405431	0.320847			DNASE1
chr3	RP11-278L15.6	0.0221483	0.0202042	0.181489	0.0582304	0.91222	0.320847			DNASE2
chr5	RP11-436H11.1	0.654818	0.696895	1.49049	0.478219	1.06426	0.320847			DNER
chr11	HNRNPCP6	0.0679182	0.0929345	0.139135	0.0446411	1.36833	0.320847			DNMT1
chr19	RPL9P32	1.07291	0.652487	0.586114	0.188053	0.608147	0.320847			DNMT3B
chrX	NPM1P9	0.0700883	0.095904	0.574323	0.18427	1.36833	0.320847			DOCK11
chr5	CTD-2313D3.1	1.19834	0.145753	0.109106	0.0350063	0.121629	0.320847			DOCK7
chr21	AL592528.1	0.0042706	0	0.0349944	0.0112279	0	0.320847			DOK7
chr15	RNU6-1111P	0.548376	0.25012	1.12339	0.360435	0.45611	0.320847			DOLK
chr12	STAB2	0.0175334	0.0130863	0.0130612	0.00419066	0.746362	0.320847			DONSON
chr14	U6	0.548376	0.6253	1.12339	0.360435	1.14028	0.320847			DOPEY2
chr2	snoU13	0.279362	0.764518	1.14458	0.367236	2.73666	0.320847			DPAGT1
chr2	LIMS3	0.0508485	0.046385	0.137311	0.0445621	0.91222	0.324535			DPH2
chrX	GK-AS1	0.272506	0.207155	0.674548	0.218915	0.760184	0.324535			DPH3
chr14	PRKD1	0.0800642	0.135639	0.123013	0.0400948	1.69412	0.32594			DPP8
chr2	RP11-353K11.1	0	0.12987	0.765577	0.249532	#DIV/0!	0.32594			DPY19L1
chr6	HEY2	0.0593974	0.0492578	0.116149	0.0378575	0.829291	0.32594			DPY19L3
chr11	MICALCL	0.0171715	0.0509087	0.0923398	0.0300972	2.96472	0.32594			DPYSL3
chr17	RP5-1110E20.1	1.31483	1.51231	1.22965	0.400793	1.15019	0.32594			DRAM1
chr2	PPP1R1C	0.120082	0.202652	0.104549	0.0342019	1.68761	0.327138			DRG1
chr14	SETD3	12.5705	14.208	13.6547	4.4697	1.13027	0.327338			DSC2
chr17	RP11-20B24.4	3.36878	3.70703	7.31139	2.39487	1.10041	0.327554			DSCC1
chr5	TMEM171	0.106034	0.123106	0.464055	0.152059	1.16101	0.327674			DSCR1L1
chr13	RNF17	0.073571	0.0359534	0.196468	0.0644754	0.488689	0.328173			DSCR3
chr1	RP5-979D14.1	0.0903917	0.0164914	0.240726	0.0792166	0.182444	0.329074			DSN1
chr7	STEAP2	0.0152886	0.0077481	0.0226198	0.00744359	0.506789	0.329074			DST
chrX	TRO	0.0132257	0.00804316	0.0293515	0.00965883	0.608147	0.329074			DSTYK
chr10	ARL6IP1P2	0.210016	0.119738	0.349564	0.115033	0.570138	0.329074			DTL
chr3	FAM188B2	0.428163	0.201589	0.183913	0.0605209	0.470823	0.329074			DTNA
chr11	RP11-748H22.1	0.805225	0.842732	0.0831173	0.0273518	1.04658	0.329074			DTX3
chr12	RP11-686G8.1	0.58536	0.376925	0.458498	0.15088	0.64392	0.329074			DUB3
chr8	MIR1207	3.53329	3.99055	2.24039	0.737254	1.12942	0.329074			DUS2L
chr4	ZNF876P	0.179469	0.163715	0.281147	0.0925182	0.91222	0.329074			DUS3L
chr7	CYP2W1	0.0533748	0.0486896	0.213217	0.0701641	0.91222	0.329074			DUSP1
chr12	RP11-417L19.2	0.990553	0.570696	0.694205	0.228445	0.576139	0.329074			DUSP10
chrX	HS6ST2	0.337894	0.305577	0.364001	0.11998	0.904356	0.329614			DUSP16
chr15	EEF1A1P22	0.235869	0.0978022	0.340432	0.11275	0.414646	0.331197			DUSP18
chr6	GMDS	1.35164	1.41496	3.39247	1.12727	1.04685	0.332286			DUSP4
chr3	AC022498.1	0.535084	0.553593	0.12031	0.0400307	1.03459	0.332731			DUSP5
chr10	SNORD98	2.39511	2.18487	4.01445	1.33573	0.91222	0.332731			DUSP6
chr5	SETP21	0.198963	0.332746	0.390606	0.130774	1.6724	0.334797			DUT
chr10	RP11-498B4.5	0.399139	0.277412	0.992877	0.333137	0.695025	0.335527			DYNLRB1
chr4	ADH6	0.0874512	0.0797748	0.0964652	0.0324244	0.91222	0.336126			DYNLRB2
chr17	AC139099.5	1.38138	1.73331	0.733452	0.247062	1.25477	0.336848			DYNLT1
chr3	ANAPC13	23.2758	26.0973	12.2225	4.12363	1.12122	0.337379			DYNLT3
chr22	DMC1	0.0146789	0	0.405956	0.137218	0	0.338012			DYRK2
chr11	RP11-794G24.1	0.129311	0.272784	1.04306	0.35414	2.10951	0.339521			E2F2
chr2	FASTKD1	4.57288	4.77824	4.35009	1.47769	1.04491	0.339691			E2F7
chr8	RPL29P19	0.12847	0.0585965	3.22395	1.09773	0.45611	0.340491			EAF2
chr17	SDK2	0.103317	0.100065	0.154166	0.0525376	0.96853	0.340787			EBNA1BP2
chr22	CTA-150C2.13	0.0436117	0.0795669	0.111677	0.03822	1.82444	0.342237			EBPL
chr19	AC020907.1	0	0	0.119415	0.0408683	#DIV/0!	0.342237			ECH1
chr4	RP11-293A21.1	0.0501904	0.274708	0.128523	0.0439853	5.47332	0.342237			ECHDC2
chr12	RP11-438N16.1	0.0396151	0.0361377	0.0507214	0.0173588	0.91222	0.342237			ECHDC3
chr3	RP11-517B11.2	0	0.092006	0.103309	0.0353561	#DIV/0!	0.342237			ECOP
chr17	RP11-136H19.1	0.515894	0.894157	0.528422	0.180846	1.73322	0.342237			ECT2
chr9	RP11-109M17.2	0.933722	1.2168	0.68314	0.233796	1.30317	0.342237			EDEM1
chr3	RP11-963H1.1	0.0288245	0.00876475	0.0492074	0.0168406	0.304073	0.342237			EDEM2
chr15	CORO2B	0.00740493	0	0.0189619	0.00648946	0	0.342237			EDEM3
chr7	MTHFD2P5	0	0.015984	0.0897379	0.0307117	#DIV/0!	0.342237			EDN1
chr4	RP11-367N14.2	0	0.0482374	0.270816	0.0926834	#DIV/0!	0.342237			EEF1D
chr16	RP11-297D21.2	0.0933161	0.0851249	0.159304	0.0545196	0.91222	0.342237			EEF2
chr14	RP11-98L12.2	0.0635458	0.0869516	0.162722	0.0556896	1.36833	0.342237			EFCAB4A
chr1	Y_RNA	0.129879	0.473912	0.665163	0.227643	3.64888	0.342237			EFHC2
chr14	DNAJC8P1	0.158779	0.253473	0.406587	0.139149	1.59639	0.342237			EFNA1
chr1	SLAMF8	0.0197613	0.0180267	0.0253015	0.00865911	0.91222	0.342237			EGFR
chr4	RP11-10L7.1	0.0894632	0.130576	0.0458179	0.0156806	1.45955	0.342237			EGLN2
chrX	RP11-316K19.3	0.269203	0.627574	0.153189	0.052427	2.33123	0.342237			EGLN3
chr6	RP11-613F7.1	0.111325	0.169254	0.760186	0.260164	1.52037	0.342237			EGR1
chr12	RP11-834C11.8	0.256542	0.167159	0.187694	0.064236	0.651586	0.342237			EHD4
chr15	AC124997.1	0.0178244	0	0.0304288	0.0104139	0	0.342237			EIF2AK1
chr10	BMS1P6	0.144505	0.06084	0.0569283	0.019483	0.421025	0.342237			EIF2AK3
chr19	RNU6-1337P	0.154231	0.140693	0.789881	0.270327	0.91222	0.342237			EIF2S1
chr1	U3	0.264396	0.241187	0.677041	0.231708	0.91222	0.342237			EIF2S2
chr8	RP11-284H18.1	0.0807609	0.0736717	0.13787	0.0471843	0.91222	0.342237			EIF3B
chr3	RP11-764I5.1	0.122365	0.148832	0.208894	0.0714913	1.21629	0.342237			EIF3D
chr2	AC068946.1	0.705055	0.321583	0.902721	0.308945	0.45611	0.342237			EIF3J
chr7	AC000110.1	0.177168	0.092352	0.259243	0.0887226	0.521269	0.342237			EIF4B
chr1	RN7SL614P	0.212275	0.0968207	0.271787	0.0930156	0.45611	0.342237			EIF4E2
chr8	RP11-87E22.2	0	0	0.0376881	0.0128983	#DIV/0!	0.342237			EIF4EBP2
chr19	AC007204.2	0.0193798	0	0.099252	0.0339677	0	0.342237			EIF4G3
chr11	MRGPRF	0.0431195	0.00983362	0.0276041	0.00944716	0.228055	0.342237			EIF4H
chr12	RN7SL330P	0.193545	0.353111	0.247806	0.0848083	1.82444	0.342237			ELAVL1
chr1	RP11-486B10.3	0.890596	0.710867	0.570139	0.195123	0.798193	0.342237			ELF5
chr14	SERPINA1	0.123812	0.0936611	0.0773287	0.0264648	0.756475	0.342237			ELFN2
chr8	TTPA	0	0.0113025	0.0317274	0.0108583	#DIV/0!	0.342237			ELL2
chr20	MIR645	1.55854	1.70608	0.798195	0.273172	1.09466	0.342237			ELL3
chr3	RP11-503I22.2	0.0665445	0	0.0852006	0.0291588	0	0.342237			ELMO1
chr4	FKBP4P1	0.0768866	0.0400786	0.112505	0.0385035	0.521269	0.342237			ELOVL5
chr10	FRMPD2	0.095572	0.0495745	0.00959734	0.00328456	0.518714	0.342237			ELOVL6
chr18	TCEB3B	0.019437	0.0221636	0.0248863	0.00851702	1.14028	0.342237			ELOVL7
chr17	AC116407.1	0	0.310494	0.871593	0.298291	#DIV/0!	0.342237			EME1
chrX	CBX1P2	0.0967723	0.0588518	0.165204	0.0565389	0.608147	0.342237			EMP1
chr4	DEFB131	0	0.0631144	0.354339	0.121268	#DIV/0!	0.342237			ENAH
chr1	RP11-439L8.2	0	0.0301708	0.112924	0.0386468	#DIV/0!	0.342237			ENC1
chr22	Z93241.1	0	0.620988	0.871593	0.298291	#DIV/0!	0.342237			ENPEP
chr1	ACA64	0.113894	0	0.583297	0.199626	0	0.342237			ENPP4
chr11	OR8X1P	0	0.0465741	0.0871593	0.0298291	#DIV/0!	0.342237			ENTPD4
chr22	RNA5SP494	0.341681	0	0.583297	0.199626	0	0.342237			ENTPD6
chr2	RP11-77O7.1	0.0928286	0.25404	0.237707	0.0813522	2.73666	0.342237			EP300
chr8	SBF1P1	0.0105157	0.014389	0.0134639	0.00460784	1.36833	0.342237			EPB41L2
chr3	AC140076.1	0.245406	0	0.209471	0.0716888	0	0.342237			EPHA4
chr2	AC016691.2	0.321873	0.326244	0.183161	0.0626844	1.01358	0.342237			EPHB1
chr17	CRYBA1	0.0558723	0.118925	0.0953818	0.0326432	2.12851	0.342237			EPHB3
chr2	RNU6-915P	3.13207	4.80519	0.729121	0.249532	1.53419	0.342237			EPHB4
chr17	RP11-1079K10.3	0.0503611	0.107194	0.0859734	0.0294233	2.12851	0.342237			EPHX1
chr18	RP11-411B10.8	0.0364684	0	0.0933849	0.0319598	0	0.342237			EPS8
chr6	RP1-232P20.1	0.0887926	0.0303744	0.056843	0.0194538	0.342083	0.342237			ERBB2
chr1	LCK	0	0.00809256	0.0227168	0.00777452	#DIV/0!	0.342237			ERBB3
chr12	SOAT2	0.0144804	0.0132093	0.07416	0.0253803	0.91222	0.342237			ERC1
chr22	H2AFZP6	0.0749679	0.170968	0.191971	0.0656996	2.28055	0.342237			ERGIC3
chr1	LY9	0.00162313	0	0.00831271	0.00284492	0	0.342237			ERI3
chr19	RP11-369G6.2	0.0495189	0.0150574	0.169071	0.0578625	0.304073	0.342237			ERMP1
chr4	RP11-576N17.5	0.112452	0.102581	0.191971	0.0656996	0.91222	0.342237			ERP27
chr3	RP11-755B10.3	0.0152118	0.0231275	0.0519374	0.0177749	1.52037	0.342237			ESCO2
chr18	RNA5SP450	1.00624	0.786785	0.7362	0.251955	0.781903	0.342237			ESPL1
chr8	RP11-10J21.5	0.401523	0.228923	0.771138	0.263912	0.570138	0.342237			ESR1
chr11	snoU13	0.435475	0.529666	0.743417	0.254425	1.21629	0.342237			ESRRAP2
chr6	VIP	0.0373657	0.0255643	0.0478414	0.0163731	0.684165	0.342237			ESRRG
chr6	MIR3939	0	0	0.708678	0.242536	#DIV/0!	0.342237			ETFB
chr2	MYCNOS	0.0613346	0.117496	0.031412	0.0107504	1.91566	0.342237			ETNK2
chr12	RP11-69M1.3	0.0138375	0.0126229	0.0708678	0.0242536	0.91222	0.342237			ETV5
chr14	RP11-316E14.2	0	0	0.132567	0.0453695	#DIV/0!	0.342237			ETV6
chr1	RP11-460I13.6	0.0402341	0.0734048	0.206056	0.07052	1.82444	0.342237			EVI1
chr2	AC134873.1	1.20702	1.4681	0.824223	0.28208	1.21629	0.342237			EVI5L
chr8	PPM1AP1	0.0391008	0.047558	0.0667505	0.0228445	1.21629	0.342237			EVL
chr3	VPS26BP1	0.176264	0.0893286	0.200605	0.0686544	0.506789	0.342237			EWSR1
chr13	RNY3P8	0	0	0.597075	0.204341	#DIV/0!	0.342237			EXO1
chrX	RP11-120D5.1	0.0240282	0.0175352	0.0984467	0.0336921	0.729776	0.342237			EXOC5
chr4	RP11-395C17.1	0.0116584	0.010635	0.0298538	0.0102171	0.91222	0.342237			EXOSC1
chr15	RP11-540O11.1	0.250952	0.251816	0.642615	0.219927	1.00344	0.342237			EXOSC2
chr12	RP11-561P12.2	0.334603	0.267077	0.214205	0.0733089	0.798193	0.342237			EXOSC5
chr1	ANKRD35	0.04429	0.0404023	0.0453656	0.0155258	0.91222	0.342237			EXOSC7
chr14	CAP2P1	0.234174	0.116519	0.0545137	0.0186566	0.497575	0.342237			EXOSC9
chr1	RNU6ATAC35P	0	0	0.176757	0.0604927	#DIV/0!	0.342237			EXT2
chr4	RP11-555K12.1	0.0190311	0.0173605	0.097466	0.0333565	0.91222	0.342237			EZH2
chr1	RP11-404O13.4	0.118449	0.189091	0.151657	0.0519027	1.59639	0.342237			EZR
chr11	RP4-710M3.1	0.0592246	0	0.151657	0.0519027	0	0.342237			F12
chr5	RP11-310P5.1	0.0250104	0	0.128089	0.0438367	0	0.342237			F2R
chr15	RP11-382A20.1	0.365584	0.400192	0.187231	0.0640774	1.09466	0.342237			F3
chr12	RP11-834C11.4	0	0.0197175	0.110699	0.0378852	#DIV/0!	0.342237			F7
chr17	LOC732538	0.031369	0.0858463	0.160654	0.0549817	2.73666	0.342237			F8A3
chr6	RNU2-62P	0.0771154	0.0703463	0.39494	0.135163	0.91222	0.342237			FA2H
chr1	RP11-6B6.3	1.58936	2.21293	1.71364	0.586471	1.39234	0.342237			FAAH
chr13	STARD13-IT1	0.326847	0.357788	0.334784	0.114575	1.09466	0.342237			FABP5
chr2	HMGB1P9	0.0228843	0.0208756	0.1172	0.0401103	0.91222	0.342237			FABP5L2
chr13	LATS2-AS1	0.4912	0.576106	0.119792	0.0409974	1.17285	0.342237			FADS1
chr14	RP11-247L20.3	0.0294943	0	0.151053	0.0516959	0	0.342237			FAF1
chr18	LINC00526	0.0868165	0.122393	0.0404203	0.0138333	1.4098	0.342237			FAIM3
chrX	HNRNPA3P3	0.0127201	0.046414	0.13029	0.0445899	3.64888	0.342237			FALZ
chr16	MIR3179-2	0	0	0.111842	0.0382763	#DIV/0!	0.342237			FAM100B
chr10	RP13-16H11.5	0.0913961	0	0.312052	0.106796	0	0.342237			FAM102A
chr15	NEO1	9.87077	10.3703	6.74032	2.30966	1.0506	0.342664			FAM104A
chr7	DPY19L2P4	0.185503	0.165766	0.143475	0.0497661	0.893604	0.346862			FAM110C
chr6	DAAM2	0.0279362	0.0309448	0.0654047	0.0227337	1.1077	0.347585			FAM111B
chr4	BMP2K	1.42267	1.54239	1.15967	0.403409	1.08416	0.347866			FAM113B
chr2	NDUFS1	6.52393	6.68003	6.44008	2.24211	1.02393	0.348149			FAM114A1
chr8	RP11-53M11.2	0.660498	0.627625	0.761104	0.265302	0.95023	0.348575			FAM116A
chr14	RTN1	0.0572219	0.0652487	0.0659379	0.0229843	1.14028	0.348575			FAM119B
chr1	MMP23B	0.0585996	0.0653348	0.180068	0.0627671	1.11494	0.348575			FAM125B
chr7	CCM2	1.39626	1.53404	1.73914	0.606281	1.09868	0.348609			FAM126B
chr9	SLC27A4	11.1367	11.4095	11.8167	4.12085	1.02449	0.348732			FAM127A
chr22	CCDC116	0.0150571	0.0320493	0.1131	0.0395868	2.12851	0.350015			FAM129A
chr19	CTB-102L5.7	0.0626384	0.0714251	0.176439	0.0617562	1.14028	0.350015			FAM131A
chr20	RPS19P1	1.12323	1.49037	4.25337	1.49146	1.32687	0.350653			FAM134B
chr16	RP11-715J22.1	0.597874	0.802048	1.4049	0.493137	1.3415	0.351012			FAM135A
chr8	SUMO2P19	0.550229	0.54756	0.871004	0.306857	0.995149	0.352303			FAM13A
chr21	AP001055.1	0.0952165	0.0217146	0.414497	0.146028	0.228055	0.352303			FAM13B
chr17	DHRS13	2.14174	2.41695	4.62953	1.63463	1.1285	0.353087			FAM13C1
chr14	PTGER2	0.0299235	0.0491343	0.281982	0.0996515	1.642	0.353397			FAM160B1
chrX	RPL21P134	0.611825	0.418589	0.376009	0.134046	0.684165	0.356497			FAM168B
chr3	C3orf80	0.0574327	0.0576304	0.141186	0.0503323	1.00344	0.356497			FAM174A
chr17	U3	5.51454	4.61701	1.85703	0.662024	0.837243	0.356497			FAM174B
chr6	RP1-167A14.2	0	0.104973	0.471473	0.168079	#DIV/0!	0.356497			FAM176A
chr12	RP11-144O23.8	0.203898	0.200308	0.192784	0.0687271	0.982391	0.356497			FAM178A
chr10	RP11-390B4.5	0.062738	0.0728393	0.420621	0.14995	1.16101	0.356497			FAM188A
chr16	PRSS30P	0.0599844	0.0364794	0.0614411	0.0219036	0.608147	0.356497			FAM20B
chr1	RN7SL501P	0	0	0.649959	0.231708	#DIV/0!	0.356497			FAM38B
chr11	DDX18P5	0.0792985	0.0930056	0.139241	0.0496391	1.17285	0.356497			FAM39E
chr7	RP4-800G7.1	0.97623	1.55844	0.999937	0.356475	1.59639	0.356497			FAM3B
chr19	ZNF534	0.00902815	0.049414	0.0554843	0.01978	5.47332	0.356497			FAM3C
chr7	RN7SL265P	1.02957	1.02864	0.602611	0.214829	0.999098	0.356497			FAM43A
chr17	LOC440461	0.087481	0.119703	0.268816	0.0958322	1.36833	0.356497			FAM45A
chr5	CTB-47B8.1	0.385828	1.14387	0.592797	0.21133	2.96472	0.356497			FAM46A
chr5	CTC-338M12.9	0.457645	0.392916	0.330888	0.117961	0.85856	0.356497			FAM46C
chr19	ZNF177	0.21282	0.162442	0.0533847	0.0190315	0.763286	0.356497			FAM53A
chr2	KRT18P29	0.233536	0.159777	0.287048	0.102332	0.684165	0.356497			FAM54A
chr13	DACH1	0.0137196	0.0675825	0.120854	0.0432843	4.92599	0.358155			FAM57A
chr8	RP11-363L24.3	0.760791	0.960935	0.85919	0.307723	1.26307	0.358155			FAM5B
chr8	WRN	1.90759	1.60352	1.48831	0.534225	0.8406	0.358947			FAM60A
chr6	CLPSL2	0.31451	0.220694	0.470831	0.169617	0.701708	0.36025			FAM63B
chr11	LDLRAD3	2.64673	2.57674	2.32987	0.839336	0.973555	0.36025			FAM64A
chr12	RPS4XP1	0.375791	0.257103	0.365671	0.131733	0.684165	0.36025			FAM65C
chr22	PI4KA	6.38684	7.33101	5.64194	2.03598	1.14783	0.360865			FAM83A
chr2	AC017002.1	1.28919	1.79968	0.520196	0.188301	1.39597	0.361982			FAM83B
chr11	GRIK4	0.0678267	0.0473145	0.053127	0.019231	0.69758	0.361982			FAM83D
chr9	DENND1A	1.54775	1.67399	1.54837	0.560529	1.08156	0.362013			FAM83E
chrX	SYTL4	0.202824	0.262262	0.27431	0.100092	1.29305	0.364885			FAM8A1
chr6	FARS2	3.02796	3.40533	2.73395	0.998553	1.12463	0.365241			FANCB
chr14	NPAS3	0.552708	0.575801	0.329832	0.120743	1.04178	0.366075			FANCC
chr1	RNA5SP61	2.78532	2.13964	1.05109	0.385416	0.768186	0.366683			FANCD2
chr1	BCAN	0.0120082	0.00273854	0.0430495	0.0157855	0.228055	0.366683			FANCE
chr9	FAM95B1	0.00560556	0.00681801	0.0133973	0.00491255	1.21629	0.366683			FANCG
chr3	ILF2P1	0.126657	0.0808771	0.181625	0.0665988	0.638554	0.366683			FANCI
chr1	TOP1P1	0.290317	0.463458	0.520392	0.190819	1.59639	0.366683			FAR1
chrX	UQCRBP1	0.219676	0.400786	0.315015	0.11551	1.82444	0.366683			FARP1
chr4	RNU6-583P	0	0.290462	1.14151	0.41857	#DIV/0!	0.366683			FASTK
chr10	RP11-366I13.3	0.0338814	0.0927218	0.242929	0.0890778	2.73666	0.366683			FAT1
chr21	AP000295.10	0.106981	0.0585541	0.15341	0.0562529	0.547332	0.366683			FBL
chr13	EIF4A1P5	0.108074	0.0369703	0.0968613	0.0355174	0.342083	0.366683			FBLN1
chr7	RPS3AP29	0.288432	0.40344	0.13787	0.0505546	1.39874	0.366683			FBXL2
chr12	RERG-IT1	0.441243	0.13417	0.351523	0.128897	0.304073	0.366683			FBXL6
chr3	RP11-548O1.3	0.00761242	0.00694421	0.054581	0.0200139	0.91222	0.366683			FBXL7
chr6	KRT18P65	0.158411	0.134872	0.378602	0.138827	0.851406	0.366683			FBXO18
chr15	CTD-2515H24.4	0.092423	0.0505861	0.132534	0.048598	0.547332	0.366683			FBXO32
chr9	LRRC19	0.0533186	0.0636039	0.0588144	0.0215662	1.1929	0.366683			FBXO4
chrX	RP11-524P6.1	0.494569	0.592142	0.443257	0.162535	1.19729	0.366683			FBXO46
chr1	RP11-206L10.4	0.0971958	0.088664	0.232298	0.0851795	0.91222	0.366683			FBXO5
chr18	MIR3929	0.793187	0	1.89571	0.695125	0	0.366683			FBXW11
chr14	RP11-643G16.4	0.0435732	0.0874463	0.124968	0.0458234	2.00688	0.366683			FBXW7
chr20	SF3A3P1	0.0801416	0.0456918	0.143654	0.0526753	0.570138	0.366683			FCGR2A
chrX	ACTR3P2	0.0235392	0.0536824	0.0843879	0.0309436	2.28055	0.366683			FCHO2
chr17	CTD-2514K5.4	0.0864173	0.131386	0.619611	0.227201	1.52037	0.366683			FECH
chr9	RP11-554F20.1	0.182082	0.157357	0.068712	0.0251955	0.864209	0.366683			FEN1
chr6	BTF3P7	0.121114	0.359068	0.434192	0.159211	2.96472	0.366683			FER1L3
chr3	LINC00636	0.163863	0.0960935	0.0839209	0.0307723	0.586427	0.366683			FERMT2
chr1	RP4-798A17.5	0.254183	0.463742	0.455622	0.167069	1.82444	0.366683			FGD3
chr13	SP3P	0.0429995	0.065375	0.0513843	0.0188417	1.52037	0.366683			FGD5
chr7	TNRC18P2	0.0272673	0.0198991	0.0391013	0.0143378	0.729776	0.366683			FGD6
chr11	RPS24P14	0.282406	0	0.289264	0.106068	0	0.366683			FGF12
chr19	ZSCAN5C	0.0391077	0.0214049	0.0560803	0.0205637	0.547332	0.366683			FGFBP2
chr18	ANKRD62	0.0123051	0.00841875	0.0220569	0.00808789	0.684165	0.366683			FGFR3
chrX	ZNF630-AS1	0	0.23815	0.267405	0.0980529	#DIV/0!	0.366683			FGFRL1
chr15	RP11-138H10.2	0.261285	0.211866	0.416314	0.152655	0.810863	0.366683			FGGY
chr15	RP11-632K20.2	0.012067	0	0.0865199	0.0317254	0	0.366683			FHL2
chrX	DDX3YP1	0.0758901	0.0553828	0.0544131	0.0199523	0.729776	0.366683			FIBCD1
chr20	RP5-908M14.5	0.216827	0.0282562	0.222092	0.0814373	0.130317	0.366683			FIGNL1
chr4	AC093323.1	0.0724018	0.0990695	0.25956	0.0951761	1.36833	0.366683			FJX1
chr9	PTGER4P2	0.23409	0.320312	0.419605	0.153862	1.36833	0.366683			FKBP11
chr1	KCNJ9	0.0390477	0.0388583	0.0254519	0.00933278	0.995149	0.366683			FKBP1A
chr4	TXNP6	1.1426	1.12916	1.70675	0.625836	0.988239	0.366683			FKBP2
chr8	PCAT1	0.108681	0.145795	0.137513	0.0504236	1.3415	0.366683			FKBP4
chrX	RP3-452M16.1	0.0710128	0.0971689	0.12729	0.0466751	1.36833	0.366683			FLJ10081
chr2	AC011994.1	5.60622	3.8028	3.09204	1.1338	0.678318	0.366683			FLJ10986
chr7	RNU6-96P	0.305282	0.417726	1.09443	0.401309	1.36833	0.366683			FLJ11235
chr2	TXNP5	0.702824	1.28226	2.11168	0.780183	1.82444	0.369461			FLJ12355
chr15	TMC3	0.0671758	0.0557083	0.137614	0.050843	0.829291	0.369461			FLJ14712
chr22	RP4-754E20__A.5	0.124422	0.0425624	0.477911	0.177189	0.342083	0.370757			FLJ20021
chr1	RPS7P3	0.611614	0.395198	0.783083	0.290333	0.646156	0.370757			FLJ20489
chr14	RGS6	0.650334	0.746344	0.269793	0.100096	1.14763	0.371009			FLJ21687
chr9	KIAA1958	0.541689	0.471492	0.881969	0.327359	0.87041	0.371168			FLJ21986
chr11	PAX6	0.0701381	0.0630674	0.023605	0.00878099	0.899189	0.371997			FLJ23152
chr3	TRIM71	0.0102276	0.00777486	0.0960297	0.0358527	0.760184	0.37335			FLJ23834
chr5	DOCK2	0.0358111	0.0526897	0.018932	0.00708666	1.47132	0.374322			FLJ25006
chr5	RBMX2P5	0.198433	0.222787	0.250156	0.0936389	1.12273	0.374322			FLJ35220
chr15	RP13-487P22.1	0.0369231	0.0589435	0.151279	0.056627	1.59639	0.374322			FLJ35767
chr19	RP11-15A1.3	0.121473	0.0800293	0.110598	0.0413991	0.658826	0.374322			FLJ36031
chr4	RP11-397E7.4	0.133269	0.109413	0.218408	0.0817549	0.820998	0.374322			FLJ36032
chr1	CTA-253N17.1	0.471284	0.322436	0.643638	0.240928	0.684165	0.374322			FLJ36848
chr2	AC012501.3	0	0.0526774	0.189276	0.07085	#DIV/0!	0.374322			FLJ37644
chr14	AKAP6	0.0363842	0.0271558	0.0180692	0.0067637	0.746362	0.374322			FLJ37786
chr2	DCTN1	7.72502	8.35228	11.3365	4.25811	1.0812	0.37561			FLJ39632
chr2	RP11-443B20.1	1.38849	1.3884	5.75723	2.16456	0.999934	0.375973			FLJ39827
chr10	RP11-57H14.4	0.625366	0.602342	0.740751	0.278619	0.963182	0.37613			FLJ40113
chr14	RP11-496I2.5	0.396341	0.5165	0.492958	0.186076	1.30317	0.377467			FLJ44048
chr1	LPHN2	0.0591865	0.0923074	0.220983	0.08366	1.5596	0.378581			FLJ45337
chr19	CASP14	0.0465337	0.0617439	0.264317	0.100098	1.32687	0.378705			FLJ46836
chr2	EEF1A1P12	2.24236	2.1859	2.38688	0.905504	0.974824	0.379367			FLJ77644
chr1	RP11-206L10.10	0.404138	0.469208	0.338688	0.128791	1.16101	0.380263			FLNB
chr12	SLC38A4	0.0643125	0.0782229	0.0329371	0.0125248	1.21629	0.380263			FLNC
chr22	MPPED1	0.0203451	0.0115995	0.0468881	0.0178299	0.570138	0.380263			FLOT1
chr6	HLA-W	0.0767159	0.0174954	0.176802	0.0672315	0.228055	0.380263			FLOT2
chr6	DBIP1	0.0567286	0	0.522956	0.198861	0	0.380263			FLRT3
chr2	MIR4775	3.70154	3.90977	8.9797	3.41465	1.05626	0.380263			FMO1
chr3	TIMP4	0	0.0490847	0.082672	0.0314371	#DIV/0!	0.380263			FMO4
chr6	CTAGE9	0.0450892	0.0462727	0.0519571	0.0197574	1.02625	0.380263			FMOD
chr3	RP11-744O11.2	0.112168	0.0236127	0.0795404	0.0302463	0.210512	0.380263			FNBP1
chr10	ATRNL1	0.100989	0.116874	0.0694754	0.026419	1.15729	0.380263			FNDC3B
chr13	COX7CP1	1.4576	2.72929	2.12163	0.806778	1.87245	0.380263			FNDC4
chrX	USMG5P1	0.332723	0.531154	0.766806	0.291588	1.59639	0.380263			FNTB
chr19	CTD-2325M2.1	0.0701714	0.224041	0.646879	0.245984	3.19277	0.380263			FOLH1
chr9	RP11-548B3.3	0.185541	0.169254	0.342084	0.130082	0.91222	0.380263			FOS
chr4	RP11-57B24.1	0.121196	0.294821	0.186209	0.0708086	2.43259	0.380263			FOXD2
chr8	ANGPT1	0.0104005	0.00759004	0.0191755	0.00729175	0.729776	0.380263			FOXJ2
chr8	HSPA8P11	0.0623746	0.120911	0.0718754	0.0273316	1.93847	0.380263			FOXM1
chr15	HNRNPA1P45	0.0274442	0.100141	0.126498	0.0481026	3.64888	0.380263			FOXN2
chr19	AD000091.3	0.462693	0.422078	0.473928	0.180218	0.91222	0.380263			FOXO1
chr4	LNX1-AS1	0.0535679	0.0977314	0.0987637	0.0375562	1.82444	0.380263			FOXO3
chr14	RNU6-398P	3.49964	3.06965	2.48166	0.943685	0.877135	0.380263			FOXP4
chr16	RP11-480G7.1	0.0675053	0.123159	0.207434	0.0788795	1.82444	0.380263			FOXRED2
chr1	GNG12-AS1	0.0854366	0.0350716	0.0393801	0.0149748	0.410499	0.380263			FRAG1
chr1	RP11-169K16.6	0.12062	0.110032	0.277987	0.105708	0.91222	0.380263			FRAT2
chr1	RP4-533D7.3	0.195676	0.238	0.601284	0.228646	1.21629	0.380263			FREM2
chr3	CD200R1	0.0985561	0.214389	0.034944	0.0132879	2.17529	0.380263			FREQ
chr8	USP17L7	0.0583782	0.0931941	0.0672703	0.0255804	1.59639	0.380263			FRMD6
chr21	AP000230.1	0.0868821	0.0528371	0.066744	0.0253803	0.608147	0.380263			FRMPD3
chr4	RANP6	0.137732	0.188463	0.211615	0.0804693	1.36833	0.380263			FRS3
chrX	XRCC6P5	0.00703715	0.0128389	0.0648723	0.0246686	1.82444	0.380263			FRYL
chr12	KRT124P	0.0836506	0.305231	0.154228	0.0586471	3.64888	0.380263			FSCN1
chr9	RP11-196I18.3	0.344801	0.259028	0.373949	0.142199	0.75124	0.380263			FSIP1
chrX	RPL18AP16	0.220166	0.326365	0.253701	0.0964734	1.48236	0.380263			FSTL5
chr5	RP11-950K24.2	0.0465603	0.106183	0.107305	0.040804	2.28055	0.380263			FUCA1
chr10	C10orf25	0.00961751	0.0307065	0.0443298	0.016857	3.19277	0.380263			FUCA2
chr7	CADPS2	0.753684	0.744819	1.58448	0.603425	0.988239	0.380835			FUT1
chr2	TMEM194B	0.299665	0.225729	0.595281	0.226806	0.753273	0.381006			FUT8
chr5	PAM	1.69103	1.77757	2.68295	1.02609	1.05117	0.382449			FXYD3
chr14	PCNX	3.47125	3.52529	2.08306	0.797201	1.01557	0.382706			FYCO1
chrX	CD99	6.02162	7.17468	7.40973	2.85188	1.19149	0.384884			FZD1
chr1	SNORD21	1.85077	4.08008	3.15952	1.21647	2.20453	0.385017			FZD2
chr3	RP11-190C22.8	0.146596	0.0267455	0.600622	0.23125	0.182444	0.385017			FZD4
chr9	RP11-80I15.4	0.36317	0.280323	0.572291	0.220342	0.771879	0.385017			FZD7
chr2	IQCA1	0.0148781	0.0158341	0.0507979	0.019558	1.06426	0.385017			G6PD
chr22	ATP5L2	0.296123	0.303896	0.587671	0.227074	1.02625	0.386397			GAA
chr21	RP11-313P22.1	4.8198	4.52325	2.59273	1.0028	0.938471	0.386775			GAR1
chr17	CTD-2349P21.6	0.353292	0.703157	1.38169	0.534789	1.9903	0.387054			GAB2
chr9	PAX5	0.0847895	0.0744279	0.0868485	0.0336484	0.877797	0.387438			GABARAPL1
chr8	XKR6	0.0994656	0.152952	0.154277	0.0597728	1.53774	0.387438			GABBR2
chr9	CRB2	0.146896	0.112731	0.231665	0.0899102	0.767423	0.388104			GABPB1
chr2	HDAC4	0.403084	0.324501	0.886659	0.344564	0.805047	0.388609			GADD45B
chr19	CTB-186G2.1	0.257747	0.339621	0.322675	0.12549	1.31765	0.388906			GADD45G
chr17	SNORD124	0.846066	1.28633	3.17758	1.23578	1.52037	0.388906			GAGE1
chr1	RP11-382D8.3	0.209274	0.190904	0.58948	0.229252	0.91222	0.388906			GAL
chr4	AC069200.1	0.716427	0.980309	1.34535	0.523213	1.36833	0.388906			GALC
chr13	LINC00562	0.0299841	0.0547043	0.067567	0.0262772	1.82444	0.388906			GALNT12
chrY	PPP1R12BP1	0.0177107	0.0727024	0.0997744	0.0388029	4.10499	0.388906			GALNT2
chr9	RP11-381O7.3	0.0455192	0.0226492	0.0466246	0.0181326	0.497575	0.388906			GALNT4
chr6	XXbac-BPG157A10.21	0.447917	0.499399	0.560749	0.218079	1.11494	0.388906			GALNTL1
chrX	MPP1	0.0438945	0.00750777	0.0309103	0.0120212	0.171041	0.388906			GALNTL4
chr1	RP11-284F21.7	0.0780298	0.0177951	0.219793	0.0854787	0.228055	0.388906			GAMT
chr22	AC006946.16	0.0155527	0	0.0584113	0.0227165	0	0.388906			GAN
chr19	AC020947.2	0.106083	0.0414733	0.17075	0.0664057	0.390952	0.388906			GAPVD1
chr17	RP11-556O9.4	0.928062	0.664253	0.482612	0.187691	0.715742	0.388906			GART
chr16	RN7SL743P	0.947196	1.13691	0.561693	0.218446	1.20029	0.388906			GATA3
chr16	RP11-863P13.6	0.622689	0.378686	0.779546	0.30317	0.608147	0.388906			GBA
chr6	SLC22A1	0.0960192	0.0291969	0.072124	0.0280494	0.304073	0.388906			GBP2
chr2	NPM1P46	0.222263	0.140368	0.192636	0.0749173	0.631537	0.388906			GBP3
chr1	AL353898.3	0.347019	1.26623	1.3033	0.506862	3.64888	0.388906			GCAT
chr17	CTD-2561B21.7	7.30567	8.50079	9.27902	3.61384	1.16359	0.389463			GCC2
chr3	ETV5	0.135228	0.132667	1.09764	0.429317	0.981067	0.391128			GCDH
chr14	TECPR2	1.56975	1.58019	1.45597	0.56963	1.00665	0.391237			GCHFR
chr6	HIST1H4B	0.330864	0.452731	1.0167	0.398694	1.36833	0.392147			GCNT1
chr22	CR536603.1	3.79645	3.4632	4.66637	1.8299	0.91222	0.392147			GCSH
chr5	MAST4-AS1	0.304497	0.34721	0.467837	0.183461	1.14028	0.392147			GDAP1
chr1	HTR1D	0.0311709	0.0284347	0.196888	0.0773988	0.91222	0.39311			GDF1
chr6	RP11-457M11.5	0.145916	0.156597	0.325294	0.127876	1.0732	0.39311			GDF15
chr7	SDK1	0.221244	0.197339	0.530032	0.208972	0.891949	0.394264			GDI1
chr11	GPR83	0.0276557	0.0252281	0.0460318	0.0181775	0.91222	0.394889			GDPD1
chr18	RP11-795H16.2	0.0548715	0.0250275	0.121775	0.0480877	0.45611	0.394889			GDPD2
chr8	AF131215.5	0.0611264	0.0619563	0.0904377	0.0357129	1.01358	0.394889			GDPD3
chr16	RP11-521L9.1	0.850929	0.724486	2.26614	0.894874	0.851406	0.394889			GDPD5
chr18	RP11-718I15.1	0.104085	0.0474745	0.346493	0.136826	0.45611	0.394889			GEM
chr15	ACTC1	0.00638197	0.0203762	0.0424901	0.0167789	3.19277	0.394889			GEMIN4
chr10	HABP2	0.0751984	0.144416	0.0527009	0.020811	1.92046	0.394889			GEMIN5
chr5	CTC-251D13.1	0.0490861	0.0732721	0.0594196	0.0234641	1.49272	0.394889			GEMIN6
chr7	AC013470.6	0	0.0339075	0.164983	0.0651498	#DIV/0!	0.394889			GFM1
chr1	RP11-277B15.3	0.0433563	0.0395505	0.577318	0.227977	0.91222	0.394889			GFOD1
chr1	ZBTB18	0.0576564	0.0350636	0.102365	0.0404227	0.608147	0.394889			GFPT1
chr6	ATXN1	1.42871	1.63097	1.3282	0.525701	1.14157	0.395801			GFRA1
chr3	RP11-97C16.1	4.81574	3.92916	5.88246	2.333	0.815899	0.396603			GGH
chr9	IGHEP2	0.447601	0.505016	0.33782	0.134196	1.12827	0.39724			GGT1
chr9	AL353671.3	1.96606	2.45774	1.44199	0.574333	1.25008	0.398293			GINS2
chrX	SEPHS1P4	0.0754775	0.0573767	0.193276	0.0771705	0.760184	0.399277			GINS3
chrX	CXorf57	0.030503	0.0723462	0.0937312	0.0374247	2.37177	0.399277			GINS4
chr12	KLRG1	0.0284843	0.11433	0.0875281	0.0349479	4.01377	0.399277			GIPC1
chr1	RP11-504P24.2	0.328114	0.448969	0.630154	0.251606	1.36833	0.399277			GIT1
chr2	AC019129.1	0.847681	0.309309	0.868266	0.346678	0.364888	0.399277			GJA1
chr2	RPL30P3	0.709277	0.404386	0.681095	0.271945	0.570138	0.399277			GJA3
chr12	RN7SL737P	0.994053	1.95677	0.803836	0.320953	1.96848	0.399277			GK
chr3	NDUFB1P1	0.081802	0.373107	1.25683	0.501822	4.5611	0.399277			GK5
chr20	MGC4294	0.125211	0.142775	0.240471	0.0960145	1.14028	0.399277			GKN2
chr12	RP11-253E3.1	0.287498	0.152986	0.3681	0.146974	0.532129	0.399277			GLA
chr5	EEF1B2P2	0.087481	0.259356	0.33602	0.134165	2.96472	0.399277			GLB1
chrX	ARHGAP36	0.111956	0.110639	0.143343	0.0572336	0.988239	0.399277			GLCE
chr16	AC009134.1	1.73405	1.79478	2.11773	0.84751	1.03502	0.400197			GLT25D1
chr17	AC016292.3	0.868821	0.858603	1.18656	0.47588	0.988239	0.401059			GLT8D1
chr6	RP5-1120P11.1	0.0386752	0.0352803	0.63383	0.254203	0.91222	0.401059			GLT8D2
chr22	AP000350.5	0.328267	0.285078	0.578331	0.232448	0.868434	0.40193			GLTP
chr16	HBA1	0.177107	0.0969365	0.308394	0.124169	0.547332	0.402632			GMDS
chr6	SNORA73	0.242724	0.553544	2.11325	0.850864	2.28055	0.402632			GMFB
chr10	RP11-80H5.2	0.195461	0.178303	0.425441	0.171296	0.91222	0.402632			GMPPA
chr17	RPL21P4	0.277616	0.0844155	0.537119	0.216261	0.304073	0.402632			GNAQ
chr16	CALB2	1.88553	1.37918	2.35852	0.951854	0.731458	0.403582			GNB5
chr6	ZFAND3	10.3463	10.0437	8.94841	3.61596	0.97075	0.40409			GNG5
chr2	CYP4F30P	0.374596	0.337333	0.541105	0.218857	0.900525	0.404462			GNL3
chr4	SCD5	4.14065	4.54865	2.88855	1.16872	1.09853	0.404606			GNPNAT1
chr2	AC097724.3	0.12347	0.0938602	0.200242	0.0811543	0.760184	0.405281			GNPTG
chr1	RP11-443B7.1	0.27534	0.259273	0.172855	0.0700546	0.941647	0.405281			GNS
chr12	AKAP3	0.161419	0.114119	0.078536	0.0318291	0.706971	0.405281			GOLGA1
chr12	RP13-672B3.5	0.0257498	0.187916	0.501128	0.203097	7.29776	0.405281			GOLGA2
chr3	RP11-383I23.2	0	0.00803718	0.085733	0.0347459	#DIV/0!	0.405281			GOLGA3
chr20	SNORD119	1.15373	1.9295	3.74219	1.51664	1.6724	0.405281			GOLGA5
chr5	CTD-2210P15.2	0.133925	0.0542974	0.289596	0.117368	0.405431	0.405281			GOLIM4
chr9	RP11-168K11.2	0.0747786	0.0341073	0.727648	0.294902	0.45611	0.405281			GOLPH4
chr19	CTC-457E21.9	0.135992	0.0465206	0.330825	0.134077	0.342083	0.405281			GOLT1B
chr8	TRAPPC9	0.899228	0.900201	0.981747	0.398293	1.00108	0.405698			GOSR1
chr4	RBMXP4	0.104361	0.1309	0.280599	0.114323	1.2543	0.407425			GPATCH3
chr1	LRRIQ3	0.0912709	0.084801	0.0363562	0.0148124	0.929113	0.407425			GPATCH4
chr9	RP11-330M2.4	0.447316	0.489661	0.962175	0.392014	1.09466	0.407425			GPBP1L1
chr8	SOX7	1.44347	1.32447	2.81007	1.14665	0.917555	0.408052			GPC4
chr2	CPS1	0.399745	0.409914	0.161167	0.0658411	1.02544	0.408526			GPC5
chr10	PTPRE	0.255505	0.200804	0.151657	0.0620076	0.785913	0.408867			GPC6
chr1	PGBD5	0.440752	0.370041	0.543345	0.222186	0.839566	0.408923			GPD1
chr12	OSTF1P1	0.364086	0.309985	0.571822	0.233988	0.851406	0.409197			GPER
chr17	RAB34	0.240172	0.178518	0.113891	0.0467732	0.743291	0.410685			GPM6A
chr19	ZNF90	0.554715	0.608303	0.377783	0.15515	1.09661	0.410685			GPM6B
chr17	RP11-19P22.8	1.01412	1.33626	0.623248	0.256748	1.31765	0.411952			GPN3
chr6	CENPW	2.12048	1.78163	13.0128	5.36306	0.840203	0.412138			GPNMB
chr17	AATF	6.94618	6.96665	7.71312	3.18406	1.00295	0.412811			GPR108
chr2	AGAP1	2.68806	2.74561	3.1091	1.28571	1.02141	0.413532			GPR126
chr2	AC018462.3	1.45667	1.25599	1.22634	0.507135	0.862236	0.413537			GPR137
chr2	TTC21B-AS1	0.4108	0.327238	0.367438	0.152118	0.796587	0.413997			GPR137C
chr5	KRT18P16	0.365867	0.37547	0.772924	0.320634	1.02625	0.414833			GPR150
chr9	CYP4F33P	3.45669	3.73136	2.41943	1.00978	1.07946	0.417362			GPR160
chr2	DCTN1-AS1	0.690177	0.701912	0.783363	0.326946	1.017	0.417362			GPR177
chr8	SOX7	0.715911	0.678608	1.36008	0.567817	0.947894	0.417488			GPR19
chr19	PAPL	0.0333472	0.0347657	0.209822	0.0876735	1.04254	0.417848			GPR27
chr17	SLC39A11	2.95381	3.15651	3.84575	1.61499	1.06862	0.419941			GPR37
chr1	HMCN1	1.7233	1.77988	0.826672	0.347712	1.03284	0.420617			GPR68
chr19	TMPRSS9	0.275234	0.450645	0.469862	0.197913	1.63732	0.421215			GPR98
chrX	ATP5G2P4	1.26609	1.6041	2.3415	0.986274	1.26697	0.421215			GPRC5A
chr9	TOR4A	0.531723	0.641306	0.584843	0.247066	1.20609	0.422449			GPRC5C
chr11	MMP1	0.285456	0.328925	2.52377	1.06649	1.15228	0.422579			GPS1
chr1	PDZK1	8.72101	8.61124	3.38451	1.44236	0.987414	0.426164			GPX5
chr7	RSBN1L	4.76624	4.76953	4.44639	1.89585	1.00069	0.426379			GPX8
chr7	AC004878.8	0	0	0.107941	0.0461768	#DIV/0!	0.427796			GRAMD2
chr14	CTD-3006G17.2	0.0977011	0.162045	0.109171	0.0467031	1.65858	0.427796			GRAMD4
chr4	RN7SL382P	0.105382	0.0961315	0.107941	0.0461768	0.91222	0.427796			GRB10
chr9	RP11-473E2.3	0	0	0.107941	0.0461768	#DIV/0!	0.427796			GRB14
chr17	AC111186.1	0.0571666	0.0379262	0.031939	0.0136634	0.663433	0.427796			GRB2
chr4	RP11-84A1.3	0.0780916	0.113979	0.0319952	0.0136874	1.45955	0.427796			GRB7
chr6	FGD2	0.0116492	0.00265666	0.00298303	0.00127613	0.228055	0.427796			GREB1
chr18	RN7SL233P	0.429164	0.0489365	0.109896	0.0470133	0.114028	0.427796			GRHL2
chr19	RN7SL693P	0	0.0489365	0.109896	0.0470133	#DIV/0!	0.427796			GRIK2
chr9	RP11-88I18.3	0.375874	0.268341	0.0334784	0.0143219	0.713912	0.427796			GRINA
chr16	RP11-95J11.1	0.122365	0.223248	0.313341	0.134046	1.82444	0.427796			GRM4
chr8	MIR151A	0.162705	0.148423	0.333312	0.14259	0.91222	0.427796			GRN
chr17	MIR4725	0.32541	0	0.333312	0.14259	0	0.427796			GRPEL1
chr12	RP11-58A17.2	0	0	0.0313341	0.0134046	#DIV/0!	0.427796			GRPR
chr3	RP11-142L1.3	0.0521344	0	0.106801	0.045689	0	0.427796			GRWD1
chr1	RP11-401A10.2	0.181004	0.264185	0.14832	0.0634507	1.45955	0.427796			GSDMB
chr10	AL355490.1	0.249893	0.0569894	0.255961	0.109499	0.228055	0.427796			GSG2
chr5	CTD-2015H6.2	0.134908	0.153832	0.138184	0.0591147	1.14028	0.427796			GSTO2
chr19	HNRNPMP2	0.0493539	0	0.101105	0.0432522	0	0.427796			GTF2A1
chr11	AP000436.4	0	0	0.0378669	0.0161993	#DIV/0!	0.427796			GTF3C1
chr5	RP11-155G15.2	0.132494	0.105755	0.0339278	0.0145142	0.798193	0.427796			GTPBP3
chr7	ACTL6B	0.0123901	0.022605	0.012691	0.00542915	1.82444	0.427796			GTPBP4
chr14	CTD-2314B22.1	0	0	0.0322332	0.0137892	#DIV/0!	0.427796			GTPBP8
chr20	MIR644A	1.24683	1.13739	1.27711	0.546344	0.91222	0.427796			GTSE1
chr1	SYCP1	0	0	0.0139808	0.00598095	#DIV/0!	0.427796			GUK1
chr10	SS18L2P1	0	0.126229	0.141736	0.060634	#DIV/0!	0.427796			GULP1
chr7	GS1-111G14.1	0	0	0.143751	0.0614961	#DIV/0!	0.427796			GUSB
chr7	RP11-609L3.1	0	0.0320059	0.143751	0.0614961	#DIV/0!	0.427796			GUSBL1
chrX	AC004655.1	0	0.570696	0.427203	0.182756	#DIV/0!	0.427796			H19
chr4	AC105316.1	0	0	0.427203	0.182756	#DIV/0!	0.427796			H1F0
chr8	AC131568.1	0.119888	0.0546821	0.122799	0.0525331	0.45611	0.427796			H2AFJ
chr3	C3orf27	0	0	0.0112422	0.00480937	#DIV/0!	0.427796			H2AFY
chr19	CTC-260E6.7	0	0	0.270816	0.115854	#DIV/0!	0.427796			H2AFZ
chr10	LINC00842	0.00907611	0.0027598	0.0123953	0.00530269	0.304073	0.427796			HADHB
chr1	RN7SL512P	2.21793	1.47642	0.122799	0.0525331	0.665674	0.427796			HAUS8
chr8	RNA5SP260	0	0	0.270816	0.115854	#DIV/0!	0.427796			HBP1
chr16	RP11-616M22.5	0	0	0.121326	0.0519027	#DIV/0!	0.427796			HCFC1R1
chr9	RP11-9M16.3	0.82716	1.43365	0.338899	0.14498	1.73322	0.427796			HCFC2
chr4	STPG2	0.0152196	0.0138837	0.0103928	0.00444601	0.91222	0.427796			HCG3
chr6	TUBB8P2	0.0597023	0.0272308	0.122304	0.0523213	0.45611	0.427796			HDAC1
chr1	DDX11L1	0.0168539	0	0.0172632	0.00738513	0	0.427796			HDAC11
chr11	GLB1L3	0.00165506	0.0105685	0.0101715	0.00435133	6.38554	0.427796			HDAC4
chr11	KRTAP5-7	0	0	0.101217	0.0433004	#DIV/0!	0.427796			HDDC2
chr12	RP11-8P13.1	0.0467071	0.213036	0.287048	0.122798	4.5611	0.427796			HDHD2
chr1	RP4-794H19.1	0.118449	0.0324156	0.0242651	0.0103805	0.273666	0.427796			HEATR1
chr6	TUBBP9	0	0.0368359	0.110296	0.0471843	#DIV/0!	0.427796			HECTD3
chr7	AC002542.2	0	0	0.156348	0.0668849	#DIV/0!	0.427796			HELLS
chr12	OSBPL9P4	0.0328843	0.0224983	0.0168414	0.0072047	0.684165	0.427796			HELZ
chr3	RP11-572C15.5	0.087827	0.0734411	0.0299866	0.0128281	0.836202	0.427796			HERC1
chrX	RP5-1174J21.2	0	0.174053	0.156348	0.0668849	#DIV/0!	0.427796			HERC2P2
chr10	CALHM3	0	0.0163418	0.0183493	0.00784977	#DIV/0!	0.427796			HERC3
chr17	GH2	0.103449	0.0589803	0.0529806	0.0226649	0.570138	0.427796			HERC5
chr11	RP11-736K20.6	0.0531067	0.038756	0.130551	0.0558494	0.729776	0.427796			HERC6
chr21	AP000318.2	0.128589	0.0837871	0.037632	0.0160989	0.651586	0.427796			HES1
chr16	ATP5F1P7	0.0194562	0.0177483	0.0398573	0.0170508	0.91222	0.427796			HES6
chr8	CKS1BP7	0	0	0.128523	0.0549817	#DIV/0!	0.427796			HEXB
chr19	CTD-2616J11.3	0.0300328	0.054793	0.123048	0.0526396	1.82444	0.427796			HEXDC
chr4	HSBP1P2	0.0643746	0.117448	0.131876	0.056416	1.82444	0.427796			HEXIM2
chr8	RP11-622O11.5	0	0.110709	0.0621546	0.0265895	#DIV/0!	0.427796			HEY2
chr16	RP4-536B24.4	0.51628	0.30276	0.188863	0.080795	0.586427	0.427796			HGD
chr11	SCARNA16	0.171169	0	0.350652	0.150008	0	0.427796			HGF
chr20	VSTM2L	0.00752728	0.0137331	0.0308403	0.0131934	1.82444	0.427796			HIBADH
chr19	WDR87	0.0160937	0.0381705	0.0131876	0.0056416	2.37177	0.427796			HIC2
chr2	AC104058.1	0.347796	0.317266	0.203567	0.0870851	0.91222	0.427796			HINFP
chr13	LINC01071	0.232906	0.0607033	0.0454403	0.0194392	0.260634	0.427796			HINT2
chr3	RP11-379F4.9	0.108869	0	0.223025	0.0954094	0	0.427796			HINT3
chr7	SNORA15	0	0	0.223025	0.0954094	#DIV/0!	0.427796			HIST1H2AC
chr2	AC008174.3	0.134449	0.0306617	0.0344284	0.0147283	0.228055	0.427796			HIST1H2AD
chr8	AP004290.1	0.0523926	0.0477936	0.128796	0.0550984	0.91222	0.427796			HIST1H2BC
chr5	CTD-2201E18.2	0	0.330578	0.424216	0.181478	#DIV/0!	0.427796			HIST1H2BD
chr9	RP11-318K12.3	0.113024	0.103103	0.463075	0.198102	0.91222	0.427796			HIST1H2BK
chr3	RP11-431I8.1	0.0696761	0.03178	0.214104	0.091593	0.45611	0.427796			HIST1H4C
chr12	RP11-440G2.2	0.0855847	0.019518	0.0438315	0.018751	0.228055	0.427796			HIST1H4E
chr1	RP11-576I22.2	0.0604143	0.0678292	0.0285607	0.0122181	1.12273	0.427796			HIST1H4H
chr18	RPL17P44	0	0.0245127	0.055048	0.0235493	#DIV/0!	0.427796			HIST2H2AA4
chr3	TRAT1	0.0761092	0.0320438	0.0239869	0.0102615	0.421025	0.427796			HIST2H2AC
chr2	AC019129.2	0.0218058	0.0397835	0.0446707	0.01911	1.82444	0.427796			HIST2H2BE
chr14	AL117209.1	0	0.227	0.509772	0.218079	#DIV/0!	0.427796			HJURP
chr10	C10orf11	0.0794477	0.133967	0.0147958	0.0063296	1.68623	0.427796			HK2
chrX	PHBP10	0.0188614	0.0344114	0.0386388	0.0165295	1.82444	0.427796			HLA-B
chr13	PWWP2AP1	0	0.0178186	0.0133384	0.0057061	#DIV/0!	0.427796			HLA-DRB1
chr2	RP11-401N16.1	0.115673	0.0527597	0.118482	0.0506862	0.45611	0.427796			HLA-DRB6
chr17	RP11-471L13.3	0.0870951	0.198625	0.44605	0.190819	2.28055	0.427796			HLA-F
chr4	RP11-621K7.1	0.0367399	0.0670297	0.150528	0.0643954	1.82444	0.427796			HMBS
chr2	AC005037.4	0.117977	0.134527	0.0604212	0.025848	1.14028	0.427796			HMGA1
chr19	CTB-180A7.8	0	0.0390926	0.043895	0.0187781	#DIV/0!	0.427796			HMGB2
chr1	LCE1E	0.18223	0.135065	0.0233319	0.00998129	0.741179	0.427796			HMGB3
chr11	LINC00678	0.0126983	0.0231672	0.0260132	0.0111284	1.82444	0.427796			HMGCL
chrX	RNU6-722P	0.141011	0	0.288871	0.123578	0	0.427796			HMGCS2
chr5	RP11-381K20.5	0.619381	0.914782	0.0604212	0.025848	1.47693	0.427796			HMGXB4
chr2	RP11-479F13.1	0.0744028	0	0.152419	0.0652044	0	0.427796			HMMR
chr6	RP5-991C6.3	0	0.0259241	0.0582177	0.0249053	#DIV/0!	0.427796			HN1
chr16	RPS24P17	0.0698404	0.0955647	0.0715364	0.030603	1.36833	0.427796			HNMT
chr16	RPS3AP2	0.0588324	0.107336	0.20087	0.0859316	1.82444	0.427796			HNRNPA1
chr10	snoU13	1.69213	0.900432	0.288871	0.123578	0.532129	0.427796			HNRNPA2B1
chr19	VN1R2	0.0202685	0.00924468	0.103804	0.0444068	0.45611	0.427796			HNRNPAB
chr2	AHCYP4	0.0337526	0	0.0230482	0.00985993	0	0.427796			HNRNPU
chr9	AL133410.1	0	0	0.399098	0.170733	#DIV/0!	0.427796			HNRPDL
chr11	MIR3165	0	0	0.798195	0.341465	#DIV/0!	0.427796			HNRPUL1
chr3	OR7E21P	0.014986	0.0136705	0.0306998	0.0131333	0.91222	0.427796			HNRPUL2
chr18	PGDP1	0.0308034	0.018733	0.0420685	0.0179968	0.608147	0.427796			HOMER2
chr7	RNY1	0.259757	0	0.266065	0.113822	0	0.427796			HOMEZ
chr1	RP11-317P15.4	0.0430099	0.0882777	0.0660815	0.0282694	2.0525	0.427796			HOPX
chr15	RP11-368J22.2	0.0579498	0.0132157	0.0296785	0.0126964	0.228055	0.427796			HOTAIR
chr1	RP11-384C4.2	0	0.0815281	0.061029	0.026108	#DIV/0!	0.427796			HOXA2
chr15	RP11-616K22.2	0.0451407	0.0617674	0.184948	0.07912	1.36833	0.427796			HOXB13
chrX	RP13-926M18.1	0	0.0296195	0.0665163	0.0284554	#DIV/0!	0.427796			HOXB6
chr16	SSTR5	0	0	0.0111554	0.00477222	#DIV/0!	0.427796			HOXC4
chrX	TLR7	0	0	0.00582177	0.00249053	#DIV/0!	0.427796			HOXC6
chr6	TRNAI2	0.649393	2.01412	0.53213	0.227643	3.10155	0.427796			HOXD1
chr6	U3	0	0	0.153189	0.0655337	#DIV/0!	0.427796			HPDL
chr14	UBA52P3	0.386584	0.246855	0.316777	0.135516	0.638554	0.427796			HPRT1
chr12	RP11-567C2.1	0.0319443	0.0874206	0.0981599	0.0419925	2.73666	0.427796			HPS5
chr17	SNORD3C	0.0763204	0.023207	0.0521158	0.022295	0.304073	0.427796			HRASLS3
chr3	VTI1BP1	0.042243	0.0192674	0.0432688	0.0185102	0.45611	0.427796			HS3ST3A1
chr7	AC004129.9	0.0185774	0	0.076114	0.0325613	0	0.427796			HSD17B4
chr21	AF127936.3	0.111205	0.0724597	0.0162722	0.0069612	0.651586	0.427796			HSGT1
chr5	KCTD16	0.00725031	0.00661388	0.00424364	0.00181541	0.91222	0.427796			HSP90AA1
chr1	PFN1P7	0.666277	0.607792	0.454971	0.194635	0.91222	0.427796			HSPA12A
chr4	RP11-177C12.4	0.0208244	0	0.0853205	0.0364998	0	0.427796			HSPA13
chr8	RP11-30L15.6	0.302167	0.245016	0.619009	0.26481	0.810863	0.427796			HSPA1A
chr18	RP11-807E13.3	0.0832977	0.0189965	0.0853205	0.0364998	0.228055	0.427796			HSPA1B
chr8	AC083843.2	0.052257	0.03178	0.071368	0.030531	0.608147	0.427796			HSPA1L
chr2	AC092162.1	0.00279837	0.00765818	0.00573264	0.0024524	2.73666	0.427796			HSPA5
chrX	AMDP1	0.0149105	0.0272034	0.0305452	0.0130671	1.82444	0.427796			HSPA8
chr15	ATP5HP1	0	0.0277911	0.0624103	0.0266989	#DIV/0!	0.427796			HSPA9
chr5	CTC-534B23.1	0.0543345	0	0.055654	0.0238086	0	0.427796			HSPB1
chr8	CTD-2541M15.3	0.0463852	0.0169254	0.0380093	0.0162602	0.364888	0.427796			HSPB8
chr14	CTD-2555C10.3	0	0	0.0378197	0.0161791	#DIV/0!	0.427796			HSPBL2
chr17	CTD-3060P21.1	0.133703	0.121967	0.226265	0.0967954	0.91222	0.427796			HSPBP1
chr1	DNAJC19P7	0	0	0.0879172	0.0376106	#DIV/0!	0.427796			HSPC111
chr2	KRT18P26	0.0346478	0.021071	0.0473189	0.0202429	0.608147	0.427796			HSPD1
chr15	MESP2	0.573624	0.690112	0.0681222	0.0291424	1.20307	0.427796			HTA
chr19	RN7SL298P	0.0576115	0.157663	0.118021	0.050489	2.73666	0.427796			IAH1
chr8	RP11-124B13.1	0	0	0.0527503	0.0225664	#DIV/0!	0.427796			IARS
chr5	RP11-168A11.4	0.047304	0.0863034	0.193811	0.0829117	1.82444	0.427796			IBTK
chr1	RP11-195C7.1	0.0510557	0.0698611	0.209182	0.0894874	1.36833	0.427796			ID1
chr6	RP11-314C16.1	0.0302167	0	0.0619009	0.026481	0	0.427796			ID3
chr11	RP11-344L21.1	0.0233536	0.0426072	0.0478414	0.0204664	1.82444	0.427796			ID4
chr12	RP11-428G5.7	0.0107213	0	0.0219634	0.00939585	0	0.427796			IDH1
chr6	RP11-436I24.1	0.165481	0.0953399	0.071368	0.030531	0.576139	0.427796			IDH3A
chr4	RP11-457P14.6	0	0	0.150156	0.064236	#DIV/0!	0.427796			IDH3B
chr7	RP1-170O19.21	0.0233536	0.0852144	0.0478414	0.0204664	3.64888	0.427796			IDI2
chr14	RP11-907D1.1	0	0.0211866	0.071368	0.030531	#DIV/0!	0.427796			IER3
chr10	STOX1	0.290398	0.268692	0.458923	0.196326	0.925252	0.427796			IER3IP1
chr2	TMEM247	0.017595	0.00802524	0.0180222	0.00770985	0.45611	0.427796			IFFO2
chr19	ZNF569	0.00885359	0.018845	0.00604573	0.00258634	2.12851	0.427796			IFITM2
chr10	AL355531.2	0.0460534	0.168043	0.0943435	0.0403598	3.64888	0.427796			IGDCC3
chr21	AP001630.5	0.101412	0.246694	0.0692498	0.0296248	2.43259	0.427796			IGDCC4
chr17	CDRT1	0	0	0.0381527	0.0163216	#DIV/0!	0.427796			IGF2BP2
chr9	RP11-307I14.3	0.199746	0.125271	0.153447	0.0656442	0.627151	0.427796			IGFBP3
chr2	RP11-681L4.1	0.163604	0.0746214	0.0837885	0.0358444	0.45611	0.427796			IGFBP4
chr9	RP11-85O21.4	0	0	0.0657948	0.0281468	#DIV/0!	0.427796			IGFBP5
chr7	SLC25A5P3	0.217246	0.137199	0.171171	0.0732261	0.631537	0.427796			IGSF11
chr20	ANGPT4	0.0686884	0.111394	0.062539	0.026754	1.62173	0.427796			IGSF21
chr2	C2orf88	0.18267	0.162132	0.136537	0.05841	0.887566	0.427796			IGSF3
chr1	CICP26	0.00542152	0.0296737	0.0222127	0.00950251	5.47332	0.427796			IGSF5
chr17	CTD-2132N18.4	0.470037	0.321583	0.541633	0.231708	0.684165	0.427796			IKZF1
chr14	EIF1AXP2	0.178818	0.358868	0.146529	0.0626844	2.00688	0.427796			IKZF2
chr1	HMGB1P11	0.16245	0.12702	0.142624	0.0610141	0.781903	0.427796			IKZF3
chrX	LL0XNC01-250H12.3	0.163733	0.170698	0.0479169	0.0204987	1.04254	0.427796			IL11RA
chr12	NACAP3	0.430054	0.840652	0.818067	0.349966	1.95476	0.427796			IL17D
chr1	RNU7-122P	0.528791	0.482374	0.541633	0.231708	0.91222	0.427796			IL17RB
chr1	RP11-439E19.7	0	0.1033	0.0579951	0.0248101	#DIV/0!	0.427796			IL17RE
chr15	RP11-546B15.2	0.267045	0.514275	0.0607844	0.0260034	1.9258	0.427796			IL1R1
chr12	TAS2R10	0.056783	0.194245	0.145405	0.0622036	3.42083	0.427796			IL1RAP
chr2	AC010136.2	0.0520427	0.0474745	0.0533065	0.0228043	0.91222	0.427796			IL1RL1
chr3	AC106827.2	0	0	0.297367	0.127212	#DIV/0!	0.427796			IL1RN
chr16	AC138304.1	0	0	0.297367	0.127212	#DIV/0!	0.427796			IL28RA
chr3	C3orf84	0	0	0.0343116	0.0146784	#DIV/0!	0.427796			IL6ST
chr2	MTND3P10	0.30305	0.434419	0.177377	0.0758811	1.43349	0.427796			IL8
chr6	RNU1-87P	0.0865857	0	0.177377	0.0758811	0	0.427796			ILF3
chr1	RNU6-135P	0	0.397249	0.297367	0.127212	#DIV/0!	0.427796			ILMN_1817255
chr17	RNU6-518P	0	0	0.312695	0.13377	#DIV/0!	0.427796			ILMN_1819608
chr10	RP11-324I22.3	0.132198	0.442176	0.361088	0.154472	3.34481	0.427796			ILMN_1819783
chr12	RP11-503G7.2	0	0	0.0492393	0.0210644	#DIV/0!	0.427796			ILMN_1821176
chr14	RP11-58E21.1	0.0207369	0	0.042481	0.0181732	0	0.427796			ILMN_1821228
chr11	RP11-667M19.4	0.0881319	0.0803957	0.0902721	0.0386181	0.91222	0.427796			ILMN_1823468
chr3	SYN2	0	0.00709623	0.010624	0.00454489	#DIV/0!	0.427796			ILMN_1824665
chr9	Y_RNA	0	0.417726	0.312695	0.13377	#DIV/0!	0.427796			ILMN_1825249
chr4	Y_RNA	0.290317	0.132416	0.297367	0.127212	0.45611	0.427796			ILMN_1825625
chrX	ZCCHC12	0.0398015	0.0242052	0.0135893	0.00581347	0.608147	0.427796			ILMN_1826471
chr4	KRT18P25	0	0	0.0474299	0.0202903	#DIV/0!	0.427796			ILMN_1826566
chr17	KRT8P34	0.39672	0.0258497	0.0870758	0.0372507	0.0651586	0.427796			ILMN_1827736
chr2	LINC00607	0.039455	0.0191956	0.0107768	0.00461029	0.486518	0.427796			ILMN_1827779
chr12	RP11-551L14.4	0	0	0.0870758	0.0372507	#DIV/0!	0.427796			ILMN_1829845
chr8	TRIM55	0.00961439	0.0263113	0.0196957	0.00842576	2.73666	0.427796			ILMN_1830842
chr7	AC083862.6	0.0238233	0.0325981	0.0488036	0.020878	1.36833	0.427796			ILMN_1831106
chr13	ATP5F1P1	0.337684	0.402825	0.212852	0.0910574	1.1929	0.427796			ILMN_1831734
chr5	CTD-2372A4.1	0.291269	0	0.0994473	0.0425432	0	0.427796			ILMN_1831834
chr16	IL27	0.0582461	0.138147	0.0715927	0.0306271	2.37177	0.427796			ILMN_1834324
chr8	MIR875	0.192288	0.350818	0.393915	0.168515	1.82444	0.427796			ILMN_1836469
chr8	RN7SL19P	0	0	0.0994473	0.0425432	#DIV/0!	0.427796			ILMN_1837428
chr8	RP11-465K4.4	0.0970896	0	0.0994473	0.0425432	0	0.427796			ILMN_1838310
chr17	TCAM1P	0.0250457	0.0342707	0.00855129	0.00365821	1.36833	0.427796			ILMN_1838313
chr7	AC007875.2	0.0749679	0	0.0767884	0.0328498	0	0.427796			ILMN_1838702
chr2	AC093166.3	0.0290887	0	0.0297951	0.0127462	0	0.427796			ILMN_1838863
chr2	AC093901.1	0.241733	0.206732	0.154752	0.0662024	0.855207	0.427796			ILMN_1839719
chrX	COX6CP12	0	0	0.149416	0.0639196	#DIV/0!	0.427796			ILMN_1843198
chr19	CYP2A7	0.0687593	0.0418157	0.0469527	0.0200862	0.608147	0.427796			ILMN_1843949
chr5	KRT18P45	0	0	0.0227372	0.00972689	#DIV/0!	0.427796			ILMN_1845037
chr7	OR2A9P	0.0221782	0.028324	0.0090867	0.00388726	1.27711	0.427796			ILMN_1848095
chr11	RANP3	0.106904	0.195039	0.218999	0.0936872	1.82444	0.427796			ILMN_1848916
chr6	RP11-134K13.2	0.0268714	0.0857943	0.13762	0.0588733	3.19277	0.427796			ILMN_1849013
chr9	RP11-295G24.5	0	0	0.0570139	0.0243904	#DIV/0!	0.427796			ILMN_1849494
chr14	RP11-649E7.7	1.14177	1.24313	0.980867	0.419611	1.08878	0.427796			ILMN_1849941
chr4	RP11-769N22.1	0.0276751	0.0168305	0.0188981	0.00808453	0.608147	0.427796			ILMN_1851540
chr22	RP1-272J12.1	0.00695125	0.0507286	0.0142401	0.00609187	7.29776	0.427796			ILMN_1853631
chr9	snoU13	0.154231	0	0.947857	0.40549	0	0.427796			ILMN_1853742
chr2	SP5	0.00718397	0.00655336	0.0147168	0.00629581	0.91222	0.427796			ILMN_1853876
chr10	TMEM72	0.0140654	0	0.00960463	0.00410883	0	0.427796			ILMN_1854469
chr9	TYRP1	0.0870485	0.104673	0.0162113	0.00693515	1.20247	0.427796			ILMN_1855746
chr12	AC140061.7	0.287498	0	0.29448	0.125977	0	0.427796			ILMN_1856480
chr22	AP000356.1	0.321873	0.220214	0.494534	0.21156	0.684165	0.427796			ILMN_1856634
chr13	ATP5G1P5	0	0.0655654	0.14724	0.0629887	#DIV/0!	0.427796			ILMN_1856861
chr22	CECR1	0.0259403	0.0131463	0.0177135	0.00757777	0.506789	0.427796			ILMN_1857017
chr12	GSTP1P1	0.0925385	0	0.0947857	0.040549	0	0.427796			ILMN_1857239
chr1	MARK1	0.0606358	0.0754271	0.0621083	0.0265697	1.24394	0.427796			ILMN_1858486
chr8	POU5F1B	0.140932	0.151248	0.0452877	0.0193739	1.0732	0.427796			ILMN_1859524
chr17	RNU2-58P	0.48281	0.513834	0.989068	0.42312	1.06426	0.427796			ILMN_1859908
chr6	RNU6-190P	0	0	0.29448	0.125977	#DIV/0!	0.427796			ILMN_1860216
chr15	RNU7-111P	0.470037	0	0.962902	0.411926	0	0.427796			ILMN_1860288
chr6	RP11-12A2.1	0.0100449	0	0.0205776	0.00880303	0	0.427796			ILMN_1860638
chr1	RP11-26H16.1	0.0611825	0	0.0626682	0.0268092	0	0.427796			ILMN_1861091
chr8	RP11-347C18.4	0	0.191581	0.322675	0.138039	#DIV/0!	0.427796			ILMN_1861376
chr3	RP11-379B18.3	0	0	0.14724	0.0629887	#DIV/0!	0.427796			ILMN_1862909
chr9	RP11-408N14.1	0.23343	0.18252	0.068314	0.0292245	0.781903	0.427796			ILMN_1865764
chr8	RP11-412B14.2	0	0	0.0444091	0.0189981	#DIV/0!	0.427796			ILMN_1866954
chr8	RP11-419C23.1	0.161942	0.147727	0.0947857	0.040549	0.91222	0.427796			ILMN_1867069
chr1	RP6-74O6.6	0.233957	0.243909	0.0684682	0.0292905	1.04254	0.427796			ILMN_1867517
chr19	RPL21P131	0.0305912	0.0558119	0.0626682	0.0268092	1.82444	0.427796			ILMN_1868124
chr5	SCGB3A2	0.0688019	0.0376575	0.0281891	0.0120592	0.547332	0.427796			ILMN_1868668
chr7	SUGCT	0.0412313	0.0526568	0.0506791	0.0216803	1.27711	0.427796			ILMN_1869897
chr4	Y_RNA	0	0	0.29448	0.125977	#DIV/0!	0.427796			ILMN_1870658
chr15	Y_RNA	0	0.262262	0.29448	0.125977	#DIV/0!	0.427796			ILMN_1870668
chr15	Y_RNA	0.287498	0.655654	0.29448	0.125977	2.28055	0.427796			ILMN_1873112
chr19	AC002306.1	0.0631393	0.143992	0.0646725	0.0276667	2.28055	0.427796			ILMN_1873677
chr7	AC004837.4	0.0261593	0	0.0535891	0.0229252	0	0.427796			ILMN_1874323
chr7	AC007875.3	0.0287498	0.0524524	0.058896	0.0251955	1.82444	0.427796			ILMN_1876203
chr11	C11orf85	0.0257275	0.0117346	0.0131761	0.0056367	0.45611	0.427796			ILMN_1876532
chr2	CCDC148-AS1	0.111604	0.0509038	0.0762096	0.0326022	0.45611	0.427796			ILMN_1879326
chr13	CENPIP1	0.0327933	0.0598294	0.0671792	0.028739	1.82444	0.427796			ILMN_1879480
chr5	KLF3P1	0.159206	0.0264056	0.059299	0.0253679	0.165858	0.427796			ILMN_1879857
chr3	KLHL6-AS1	0	0	0.0601814	0.0257454	#DIV/0!	0.427796			ILMN_1880052
chr13	MIR4499	0	0	0.433306	0.185367	#DIV/0!	0.427796			ILMN_1880983
chr18	MIR4743	0	0	0.433306	0.185367	#DIV/0!	0.427796			ILMN_1881081
chr9	MURC	0.203755	0.185869	0.0463783	0.0198405	0.91222	0.427796			ILMN_1881909
chr11	PATE4	0.0205427	0.00936974	0.0526039	0.0225038	0.45611	0.427796			ILMN_1882000
chr15	PRELID1P4	0.0288619	0.131642	0.0591256	0.0252937	4.5611	0.427796			ILMN_1884750
chr14	PTBP1P	0.0739384	0.118034	0.132534	0.0566977	1.59639	0.427796			ILMN_1886515
chr12	RNU4-24P	0	0.0964749	0.433306	0.185367	#DIV/0!	0.427796			ILMN_1888359
chr17	RP11-1072C15.2	0	0	0.0149711	0.00640458	#DIV/0!	0.427796			ILMN_1889527
chr11	RP11-142C4.6	0.00800549	0.00365139	0.0081999	0.00350789	0.45611	0.427796			ILMN_1889602
chr3	RP11-193I22.2	0.0574997	0	0.176688	0.0755864	0	0.427796			ILMN_1890253
chr17	RP11-294J22.5	0	0.0470609	0.211369	0.0904228	#DIV/0!	0.427796			ILMN_1891067
chr11	RP11-47J17.2	0.104453	0.023821	0.0534946	0.0228848	0.228055	0.427796			ILMN_1891857
chr9	RP11-57C19.2	0.0252665	0.16134	0.15528	0.0664284	6.38554	0.427796			ILMN_1893548
chr3	RP11-809F4.2	0.0964122	0.0628208	0.0564306	0.0241408	0.651586	0.427796			ILMN_1894983
chr5	RP11-95I19.2	0.164971	0.112868	0.0844886	0.0361439	0.684165	0.427796			ILMN_1896431
chr17	SAMD11P1	0.201292	0.265233	0.137454	0.0588021	1.31765	0.427796			ILMN_1896630
chr10	TMEM256P1	0.0434198	0.118825	0.0889484	0.0380518	2.73666	0.427796			ILMN_1898124
chr15	Y_RNA	0	0	0.319278	0.136586	#DIV/0!	0.427796			ILMN_1898518
chr7	AC010677.5	0.0358503	0.0654067	0.0734417	0.0314181	1.82444	0.427796			ILMN_1898682
chr2	ANKRD30BL	0.00897706	0	0.00613004	0.00262241	0	0.427796			ILMN_1898692
chr13	COX5BP6	0.349202	0.191129	0.572291	0.244824	0.547332	0.427796			ILMN_1900998
chr16	ITGAX	0.00679805	0.00206711	0.00928418	0.00397174	0.304073	0.427796			ILMN_1901947
chr8	MIR378D2	0	0.0710867	0.0319278	0.0136586	#DIV/0!	0.427796			ILMN_1903021
chr6	PRKRIRP5	0.0130107	0	0.0133266	0.00570109	0	0.427796			ILMN_1903159
chrX	PRKX-AS1	0.0572772	0.130624	0.117336	0.050196	2.28055	0.427796			ILMN_1903568
chr16	RNU6-1153P	0	0.12742	0.572291	0.244824	#DIV/0!	0.427796			ILMN_1904054
chr6	RNU6-897P	0	0	0.286145	0.122412	#DIV/0!	0.427796			ILMN_1904897
chr18	RP11-370A5.1	0.0963002	0.230598	0.0493194	0.0210987	2.39458	0.427796			ILMN_1905094
chr3	RP11-441M10.1	0	0.0196887	0.0442149	0.018915	#DIV/0!	0.427796			ILMN_1905850
chr3	RP11-803P9.1	0.110329	0.100644	0.0904066	0.0386756	0.91222	0.427796			ILMN_1906187
chr3	SLC9A9	0.0217312	0.0231275	0.00741962	0.00317409	1.06426	0.427796			ILMN_1908274
chr11	ST13P11	0.0410712	0.037466	0.0841371	0.0359935	0.91222	0.427796			ILMN_1908807
chr10	TCEB2P4	0.0997048	0.272858	0.102126	0.0436891	2.73666	0.427796			ILMN_1910550
chr7	TRGV9	0.0426445	0.0466814	0.034944	0.0149489	1.09466	0.427796			ILMN_1910948
chr3	Y_RNA	0.293191	0.267455	0.900933	0.385416	0.91222	0.427796			ILMN_1911042
chr11	AP000662.4	0	0.0125681	0.00940801	0.00402471	#DIV/0!	0.427796			ILMN_1912083
chr1	C1orf146	0.0418253	0.0254359	0.0571213	0.0244363	0.608147	0.427796			ILMN_1912185
chr9	C9orf171	0.020679	0.0251517	0.0564831	0.0241633	1.21629	0.427796			ILMN_1915076
chr6	COL21A1	0.0376322	0.00953578	0.00856578	0.00366441	0.253395	0.427796			ILMN_1915188
chr5	HMGN1P14	0	0.0521486	0.0585549	0.0250496	#DIV/0!	0.427796			ILMN_1916292
chr15	HNRNPA3P11	0.126684	0.0433363	0.0973201	0.0416332	0.342083	0.427796			ILMN_1916702
chr21	KCNJ6	0.0135477	0.0144183	0.00925115	0.00395761	1.06426	0.427796			IMMP2L
chr10	LUZP4P1	0.0429164	0.234895	0.175834	0.0752213	5.47332	0.427796			IMP4
chr3	NAALADL2-AS1	0	0	0.0376788	0.0161188	#DIV/0!	0.427796			IMPA2
chr19	PSG1	0	0	0.00611274	0.00261501	#DIV/0!	0.427796			IMPDH2
chr17	RP11-171G2.1	0.165829	0.129662	0.194121	0.0830443	0.781903	0.427796			INADL
chr6	RP11-2J18.1	0.0781328	0.142549	0.0800301	0.0342366	1.82444	0.427796			INPP1
chr10	RP11-351O1.4	0.615214	0.112242	0.168041	0.0718874	0.182444	0.427796			INPP4B
chr1	RP11-382D8.5	0	0.0583433	0.0218369	0.00934174	#DIV/0!	0.427796			INPP5A
chr11	RP11-770J1.7	0	0.197897	0.0555521	0.023765	#DIV/0!	0.427796			INPP5J
chr3	RP11-85F14.1	0.0443298	0.0673976	0.0302709	0.0129498	1.52037	0.427796			INPPL1
chr7	SFRP4	0	0	0.00843008	0.00360636	#DIV/0!	0.427796			INSIG2
chr14	SNORD58	1.32592	0.806357	0.905416	0.387334	0.608147	0.427796			INSM1
chrX	TUBB4AP1	0.0223321	0.0305577	0.0457487	0.0195712	1.36833	0.427796			INTS6
chr12	Y_RNA	0	0.25974	0.583297	0.249532	#DIV/0!	0.427796			INTS8
chr2	AC007879.2	0.0135093	0	0.0276747	0.0118391	0	0.427796			IPO4
chr2	AC009413.2	0.0370154	0.135065	0.0758286	0.0324392	3.64888	0.427796			IPO8
chr8	AF121898.1	0	0	0.00955621	0.00408811	#DIV/0!	0.427796			IQCB1
chr1	BATF3	0.010911	0.0049766	0.0111759	0.00478101	0.45611	0.427796			IQCK
chr4	C1QTNF7	0.039773	0.0241878	0.0108637	0.00464745	0.608147	0.427796			IQSEC1
chr6	COX11P1	0.549032	0.387746	0.435379	0.186254	0.706235	0.427796			IRAK1
chr19	CTB-55O6.10	0.0937099	0	0.575913	0.246374	0	0.427796			IRAK1BP1
chr5	CTD-2186M15.1	0.0355064	0	0.0727372	0.0311167	0	0.427796			IREB2
chr16	RP11-264L1.4	0.102821	0.206349	0.126381	0.0540653	2.00688	0.427796			IRF2BP1
chr4	RP11-362F19.1	0	0	0.00808622	0.00345926	#DIV/0!	0.427796			IRF6
chr1	RP3-426I6.6	0.411282	0.450216	0.252762	0.108131	1.09466	0.427796			IRS1
chr3	RPL6P7	0	0.0647793	0.0727372	0.0311167	#DIV/0!	0.427796			IRX2
chrX	SHC1P1	0.0169601	0.00773567	0.0173719	0.00743166	0.45611	0.427796			IRX3
chr11	TNNI2	0	0.0249889	0.084176	0.0360102	#DIV/0!	0.427796			IRX5
chr14	TRAV30	0.175221	0.43956	0.179476	0.0767791	2.50861	0.427796			ISCU
chr5	CTD-2215E18.3	0.071355	0.130183	0.0730878	0.0312667	1.82444	0.427796			ISG20
chr17	GAS2L2	0.029465	0.0358381	0.0402407	0.0172148	1.21629	0.427796			ISOC2
chr8	KB-1615E4.3	0	0.11544	0.259243	0.110903	#DIV/0!	0.427796			ITCH
chr15	MIR4313	0	0	0.020875	0.00893026	#DIV/0!	0.427796			ITFG2
chr15	NPM1P42	0.0343132	0.0156506	0.0351465	0.0150355	0.45611	0.427796			ITFG3
chr20	RN7SL638P	0.307394	0.140206	0.209906	0.089797	0.45611	0.427796			ITGA3
chr14	RP11-317N8.3	0.0983798	0.067308	0.201538	0.0862171	0.684165	0.427796			ITGA6
chr15	RP11-741G21.1	0	0	0.0975287	0.0417224	#DIV/0!	0.427796			ITGB1
chr1	TNFSF4	0.0450606	0.0548069	0.0153849	0.00658162	1.21629	0.427796			ITGB1BP1
chr1	C1orf101	0.0205214	0.02184	0.00700657	0.00299738	1.06426	0.427796			ITGB2
chr1	GBP7	0.00603102	0	0.012355	0.00528541	0	0.427796			ITGB4
chrX	HNRNPA1P28	0.030782	0.02808	0.0630591	0.0269765	0.91222	0.427796			ITGB5
chr8	HSPA8P13	0.125211	0.0571099	0.0641256	0.0274327	0.45611	0.427796			ITGB6
chr21	KRT18P2	0.0117603	0	0.0481834	0.0206127	0	0.427796			ITM2A
chr10	LIPK	0.204472	0.241383	0.0985586	0.042163	1.18052	0.427796			ITM2B
chr11	LRRC4C	0.00553708	0.0101021	0.00567154	0.00242627	1.82444	0.427796			ITM2C
chrX	MTND2P2	0.046954	0.0713873	0.0641256	0.0274327	1.52037	0.427796			ITPK1
chr8	NOV	0.0775192	0.0909187	0.0226862	0.00970507	1.17285	0.427796			ITPRIP
chr3	RNU4-85P	0	0.435693	0.489216	0.209285	#DIV/0!	0.427796			ITPRIPL1
chr17	RP11-1018N14.1	0.00858826	0	0.0175936	0.00752649	0	0.427796			ITPRIPL2
chr9	RP11-59O6.3	0	0	0.0745244	0.0318813	#DIV/0!	0.427796			IVNS1ABP
chr6	RP13-235E23.1	0.110769	0.033682	0.0756395	0.0323583	0.304073	0.427796			JAZF1
chr2	ZEB2	0.00330716	0.00150843	0.00677494	0.0028983	0.45611	0.427796			JMY
chr3	ZPLD1	0.00288563	0	0.00591141	0.00252888	0	0.427796			JPH1
chr15	AC022819.1	0.222649	0.304657	0.228056	0.0975615	1.36833	0.427796			JRKL
chr19	CTD-2553L13.4	0.107291	0.163122	0.0732643	0.0313422	1.52037	0.427796			JUN
chr19	CTD-2623N2.11	0.0394305	0.053954	0.040388	0.0172779	1.36833	0.427796			JUNB
chr13	FLT3	0.014206	0.00647948	0.0363773	0.0155621	0.45611	0.427796			JUP
chr16	GPR114	0.022767	0.00461523	0.0051822	0.00221693	0.202716	0.427796			KAL1
chr3	P2RY13	0.0107097	0.0439632	0.0219395	0.00938566	4.10499	0.427796			KAT2A
chr15	RP11-386M24.8	0.245745	0.16813	0.125857	0.053841	0.684165	0.427796			KAT2B
chr2	RPL7P12	0.078861	0.0899233	0.040388	0.0172779	1.14028	0.427796			KATNAL1
chr3	SNRPFP4	0	0	0.124821	0.0533978	#DIV/0!	0.427796			KBTBD11
chr15	AC025918.2	5.16673	5.02976	3.47548	1.4868	0.973489	0.427796			KBTBD2
chr2	AC093166.4	0	0	0.0997744	0.0426831	#DIV/0!	0.427796			KBTBD7
chr9	PHBP7	0.0181671	0.0331447	0.0372165	0.0159211	1.82444	0.427796			KCND2
chr15	RNU6-322P	1.85077	1.94805	0.874945	0.374298	1.05256	0.427796			KCNF1
chr12	RP11-20E24.1	0.176966	0.161432	0.362527	0.155088	0.91222	0.427796			KCNG1
chr12	RP11-380L11.4	0.237278	0.21645	0.0972161	0.0415887	0.91222	0.427796			KCNJ13
chr11	RP11-560B16.5	0.235955	0.295959	0.181263	0.0775439	1.2543	0.427796			KCNK15
chr3	RP11-59J16.1	0.00487045	0	0.00997744	0.00426831	0	0.427796			KCNN4
chr12	RP11-834C11.5	0.0263221	0.0720346	0.0269613	0.0115339	2.73666	0.427796			KCNS3
chrX	RP4-655L22.4	0.0487045	0.177717	0.0997744	0.0426831	3.64888	0.427796			KCNU1
chr6	RPS17P5	0	0.0330232	0.07416	0.0317254	#DIV/0!	0.427796			KCTD2
chr12	TFCP2	0	0.0067923	0.00762671	0.00326268	#DIV/0!	0.427796			KDELC2
chr4	AC004069.1	0.0796744	0.193815	0.0544061	0.0232748	2.43259	0.427796			KDELR1
chr6	GLP1R	0	0.00434851	0.00976543	0.00417762	#DIV/0!	0.427796			KDELR2
chr16	HERC2P4	0.00244609	0.00669411	0.00501097	0.00214368	2.73666	0.427796			KDELR3
chr11	OR8B7P	0.241405	0.132129	0.0659379	0.028208	0.547332	0.427796			KDM3B
chr2	RP11-191L17.1	0.159779	0.558721	0.600082	0.256713	3.49684	0.427796			KENAE
chr15	RP11-279F6.3	0.01046	0.0238546	0.010714	0.00458342	2.28055	0.427796			KHDRBS3
chr17	RP11-343K8.3	0.0321873	0.0293619	0.0659379	0.028208	0.91222	0.427796			KHK
chr14	RP11-384J4.2	0.0160937	0.0880858	0.0659379	0.028208	5.47332	0.427796			KHNYN
chr12	RP11-474N8.5	0.0643746	0.0880858	0.0659379	0.028208	1.36833	0.427796			KIAA0020
chr1	RP4-717I23.2	0.34838	0	0.17842	0.0763275	0	0.427796			KIAA0040
chr9	SOCS5P2	0.0326607	0.0297937	0.0892101	0.0381637	0.91222	0.427796			KIAA0101
chr4	SPINK2	0	0.070438	0.0790911	0.0338349	#DIV/0!	0.427796			KIAA0133
chr15	AC073657.1	1.60937	1.5415	0.329689	0.14104	0.957831	0.427796			KIAA0195
chr21	AP001631.9	0.0350027	0.0638604	0.0717055	0.0306754	1.82444	0.427796			KIAA0247
chr5	ASS1P9	0.0359082	0.043675	0.0735604	0.0314689	1.21629	0.427796			KIAA0258
chr7	C7orf34	0	0.0146174	0.0656524	0.0280859	#DIV/0!	0.427796			KIAA0319L
chrX	CT55	0.051262	0.0311748	0.0350045	0.0149748	0.608147	0.427796			KIAA0355
chr5	CTD-2154B17.1	0	0	0.0884298	0.03783	#DIV/0!	0.427796			KIAA0494
chr13	MIR3613	0	0.153483	0.68935	0.294902	#DIV/0!	0.427796			KIAA0513
chr9	MIR3960	0.321873	0.293619	0.329689	0.14104	0.91222	0.427796			KIAA0556
chr15	MIR4515	0.541689	0.164713	0.369895	0.15824	0.304073	0.427796			KIAA0907
chr20	PA2G4P2	0.0369846	0.011246	0.0757654	0.0324122	0.304073	0.427796			KIAA0913
chr21	PRED60	0.083415	0.0380464	0.170881	0.0731024	0.45611	0.427796			KIAA1026
chr16	RN7SL99P	0.214582	0	0.329689	0.14104	0	0.427796			KIAA1147
chr17	RP11-1018N14.5	0	0	0.00973409	0.00416421	#DIV/0!	0.427796			KIAA1199
chr13	RP11-363G2.4	0.0652254	0.0264444	0.029693	0.0127026	0.405431	0.427796			KIAA1217
chr1	RP11-426L16.9	0.0557146	0.012706	0.0285338	0.0122067	0.228055	0.427796			KIAA1267
chr15	RP11-696L21.2	0.0321524	0.17598	0.164666	0.0704434	5.47332	0.427796			KIAA1310
chr7	RP11-728K20.2	0.0632119	0.0487919	0.0298832	0.0127839	0.771879	0.427796			KIAA1324
chrX	TMSB15A	0	0.0393775	0.0884298	0.03783	#DIV/0!	0.427796			KIAA1324L
chr8	TPT1P8	0.0266298	0.0728767	0.163659	0.0700126	2.73666	0.427796			KIAA1333
chr2	AC010095.6	0.204223	0	0.418364	0.178975	0	0.427796			KIAA1370
chr8	AC023590.1	0.137264	0.267124	0.131224	0.056137	1.94607	0.427796			KIAA1377
chr16	AC092377.1	0	1.14139	0.854406	0.365512	#DIV/0!	0.427796			KIAA1407
chr11	AC124057.5	0.146234	0.266795	0.0748924	0.0320387	1.82444	0.427796			KIAA1522
chr20	AL050327.1	0.612669	0.372593	0.418364	0.178975	0.608147	0.427796			KIAA1524
chr8	CDH17	0.0189725	0.04846	0.0077733	0.00332539	2.55422	0.427796			KIAA1539
chr3	FAM107A	0.00556413	0.00507572	0.00569925	0.00243812	0.91222	0.427796			KIAA1600
chr21	MTCO1P3	1.61103	0.0699818	0.785788	0.336157	0.0434391	0.427796			KIAA1618
chr9	OR13E1P	0.048124	0.058533	0.0657236	0.0281163	1.21629	0.427796			KIAA1641
chr3	PTX3	0.0533968	0.0208756	0.0312534	0.0133701	0.390952	0.427796			KIAA1671
chr7	RN7SL642P	0	0	0.114892	0.0491503	#DIV/0!	0.427796			KIAA1712
chr8	RN7SL777P	0.0560839	0.102322	0.114892	0.0491503	1.82444	0.427796			KIAA1731
chr10	RNU6-1121P	0.269203	0.122786	0.27574	0.117961	0.45611	0.427796			KIAA1797
chr1	RP11-195C7.3	0.0744028	0.0509038	0.0381048	0.0163011	0.684165	0.427796			KIAA1875
chr4	RP11-223C24.2	0.268592	0.275642	0.137557	0.0588466	1.02625	0.427796			KIAA1967
chr12	RP11-227B21.2	0.368182	0.167931	0.646496	0.276569	0.45611	0.427796			KIF11
chr12	RP11-46H11.2	0.0767159	0.0349909	0.0785788	0.0336157	0.45611	0.427796			KIF13B
chr1	RP3-437I16.1	0.268702	0.10056	0.0846852	0.036228	0.374244	0.427796			KIF14
chr1	RP4-621B10.8	0.0343265	0.0104378	0.02344	0.0100276	0.304073	0.427796			KIF15
chr3	RPS3AP53	0.0570199	0.104029	0.0389364	0.0166568	1.82444	0.427796			KIF16B
chr11	Y_RNA	0	0.122786	0.27574	0.117961	#DIV/0!	0.427796			KIF18A
chr16	Y_RNA	0.403804	0	0.27574	0.117961	0	0.427796			KIF20A
chr12	AC140061.5	0.472537	0	0.645349	0.276078	0	0.427796			KIF20B
chr18	CBLN2	0.00264679	0	0.0108443	0.00463914	0	0.427796			KIF22
chr6	GGNBP1	0	0	0.0631247	0.0270045	#DIV/0!	0.427796			KIF23
chr1	GNG4	0	0.00498946	0.0336144	0.0143801	#DIV/0!	0.427796			KIF24
chr10	RN7SL284P	0.756519	0.39435	0.221397	0.0947129	0.521269	0.427796			KIF2C
chr1	RNU1-68P	0	0	0.206336	0.0882699	#DIV/0!	0.427796			KIF4A
chr9	RP11-165F24.3	0.0518908	0.0394465	0.0442924	0.0189481	0.760184	0.427796			KIF5B
chr21	RPS5P2	0.0230985	0.0632129	0.0946378	0.0404857	2.73666	0.427796			KIF5C
chr4	snoU2_19	0	0.50024	0.374462	0.160193	#DIV/0!	0.427796			KIFAP3
chr22	APOBEC3F	0.00456558	0	0.0187058	0.00800227	0	0.427796			KIFC1
chr19	CTD-2528L19.3	0.207079	0	0.106054	0.0453695	0	0.427796			KIFC2
chr2	ECEL1P3	0.421314	0.87847	0.082199	0.0351644	2.08508	0.427796			KITLG
chr1	FGFR3P6	0	0.0442111	0.0496423	0.0212368	#DIV/0!	0.427796			KLC1
chr5	GDNF	0	0.00322043	0.0072321	0.00309387	#DIV/0!	0.427796			KLF10
chr12	IRAK3	0	0	0.00606325	0.00259384	#DIV/0!	0.427796			KLF11
chr14	LINC01146	0	0	0.0286011	0.0122354	#DIV/0!	0.427796			KLF13
chr6	OR2B3	0	0	0.0547993	0.023443	#DIV/0!	0.427796			KLF2
chr10	RP11-211N11.5	0.36321	0.155919	0.525219	0.224687	0.42928	0.427796			KLF5
chr4	RP11-219G10.1	0.0227787	0.0415584	0.0466637	0.0199626	1.82444	0.427796			KLHDC2
chr1	RP11-224O19.5	0	0.311209	0.139776	0.0597957	#DIV/0!	0.427796			KLHDC3
chr8	RP11-594N15.2	0	0.0152501	0.0114157	0.00488358	#DIV/0!	0.427796			KLHL12
chrX	RP11-810O3.2	0.341156	0.435693	0.139776	0.0597957	1.27711	0.427796			KLHL2
chr20	RSL24D1P6	0.0368312	0.134393	0.150903	0.0645556	3.64888	0.427796			KLHL24
chr5	AC008592.4	0.0984889	0.0299479	0.0672537	0.0287709	0.304073	0.427796			KLHL28
chr7	AC013470.8	0.0959363	0	0.0655106	0.0280252	0	0.427796			KLHL3
chrX	CSF2RA	0.0115945	0	0.00791736	0.00338702	0	0.427796			KLHL35
chr5	CTB-55B8.1	0.296972	0.193503	0.173819	0.0743592	0.651586	0.427796			KLHL5
chr1	EFCAB14P1	0.255279	0.407523	0.392217	0.167789	1.59639	0.427796			KLK11
chr19	EXOSC3P2	0.0297312	0	0.0609065	0.0260556	0	0.427796			KLK12
chr13	HSP90AB6P	0.00699394	0.00638001	0.0143275	0.00612927	0.91222	0.427796			KLK3
chr2	RGPD4-AS1	0.0059201	0.0270022	0.0121277	0.00518819	4.5611	0.427796			KMO
chr4	RP11-153M7.1	0.0410143	0.0124714	0.0280069	0.0119812	0.304073	0.427796			KNTC1
chr11	RP11-31L22.3	0	0	0.0538746	0.0230474	#DIV/0!	0.427796			KPNA2
chr7	SDHDP2	1.27092	1.24631	1.56213	0.668275	0.980637	0.427796			KPNA6
chr14	SNORA31	0.214582	0.0978731	0.219793	0.0940266	0.45611	0.427796			KREMEN2
chr2	AC013267.1	0	0.0503973	0.113177	0.0484167	#DIV/0!	0.427796			KRIT1
chr17	FAM215A	0	0.0538822	0.0403343	0.0172549	#DIV/0!	0.427796			KRT15
chr2	GAPDHP59	0	0.0503973	0.113177	0.0484167	#DIV/0!	0.427796			KRT17P3
chr5	IQGAP2	0.0243492	0.0273376	0.015348	0.00656581	1.12273	0.427796			KRT19
chr4	KCTD8	0.0273681	0	0.0224262	0.00959384	0	0.427796			KRT7
chr11	MIR1237	0	0	0.58896	0.251955	#DIV/0!	0.427796			KRT80
chr7	NMD3P2	0.116584	0.0709002	0.039805	0.0170284	0.608147	0.427796			KRTAP4-11
chr2	OR6B2	0.0693822	0.101267	0.0284268	0.0121609	1.45955	0.427796			KRTCAP2
chr10	RNU11-3P	0.110494	0.100795	0.226354	0.0968334	0.91222	0.427796			KTELC1
chr17	RP11-131K5.1	0	0	0.0592411	0.0253431	#DIV/0!	0.427796			L3MBTL
chr1	RP11-63G10.3	0.248611	0.428377	0.113177	0.0484167	1.72308	0.427796			LAMA5
chr12	RP11-6B19.1	0.190637	0.260855	0.0650889	0.0278448	1.36833	0.427796			LAMC1
chr11	RP11-718B12.1	0.012797	0.0116737	0.104862	0.0448597	0.91222	0.427796			LAMP2
chr18	RP11-861E21.3	0.173607	0.135744	0.203226	0.0869392	0.781903	0.427796			LANCL2
chr8	RP11-953B20.2	0.0393781	0	0.0403343	0.0172549	0	0.427796			LAPTM4B
chr1	RP4-736I12.1	0.0199275	0.0181783	0.0408229	0.0174639	0.91222	0.427796			LARGE
chr1	WDR64	0.00599926	0.0109453	0.00614494	0.00262878	1.82444	0.427796			LARP6
chr7	AC073310.4	0	0	0.0586681	0.025098	#DIV/0!	0.427796			LARS2
chr18	ARIH2P1	0	0.0182767	0.0205219	0.00877921	#DIV/0!	0.427796			LASS6
chr19	CEACAM16	0	0	0.0178106	0.0076193	#DIV/0!	0.427796			LBR
chr15	CTD-2313J17.3	0.337142	0.435693	0.23022	0.0984871	1.29231	0.427796			LCE1F
chr16	DDX11L10	0.00856342	0.00781173	0.0175428	0.00750473	0.91222	0.427796			LCLAT1
chr11	GNG5P3	0	0	0.291648	0.124766	#DIV/0!	0.427796			LCOR
chr1	OSTCP2	0.0665445	0.0910549	0.136321	0.0583176	1.36833	0.427796			LCP1
chr16	RNU7-71P	1.21362	0.221418	0.497236	0.212716	0.182444	0.427796			LDHB
chr18	RP11-1058N17.1	0.0419438	0	0.0859247	0.0367583	0	0.427796			LDLR
chr11	RP11-136I14.3	0	0	0.0586681	0.025098	#DIV/0!	0.427796			LDOC1
chr17	RP11-271K11.1	0	0	0.0482984	0.0206619	#DIV/0!	0.427796			LEAP2
chr14	RP11-483C6.1	0	0.0152443	0.0342341	0.0146452	#DIV/0!	0.427796			LEF1
chr9	RP11-57C19.6	0.222649	0.0507762	0.114028	0.0487807	0.228055	0.427796			LEMD2
chr18	RP11-674N23.4	0.136462	0.269715	0.046592	0.0199319	1.97648	0.427796			LEPR
chr18	SLC25A6P4	0	0	0.0547499	0.0234218	#DIV/0!	0.427796			LEPROTL1
chr19	AC005624.2	0	0.0726155	0.163072	0.0697617	#DIV/0!	0.427796			LETMD1
chr2	AC079610.2	0.0342735	0.00781625	0.0175529	0.00750907	0.228055	0.427796			LFNG
chr3	AC106827.1	0.172165	0.157052	0.211615	0.090528	0.91222	0.427796			LGALS7B
chr6	BTF3L4P3	0.0310402	0.056631	0.0635879	0.0272027	1.82444	0.427796			LGALS8
chr10	CCDC3	0.00804246	0.0183412	0.0411888	0.0176204	2.28055	0.427796			LGMN
chr13	DLEU7-AS1	0.557554	0.240178	0.158637	0.0678644	0.430771	0.427796			LGR4
chrX	HMGB3P31	0	0	0.0508916	0.0217713	#DIV/0!	0.427796			LHFPL2
chr15	RP11-38G5.4	0.273104	0.302517	0.0799247	0.0341915	1.1077	0.427796			LHPP
chr14	RP11-436M15.3	0.153035	0.209403	0.156752	0.0670577	1.36833	0.427796			LHX2
chr15	SLC51B	0.031469	0	0.0644664	0.0275785	0	0.427796			LHX6
chr7	AC006014.1	0.749679	0.512904	1.53577	0.656996	0.684165	0.427796			LIFR
chr21	AP001421.1	0.189015	0.172423	0.25814	0.110431	0.91222	0.427796			LIG1
chr19	CTC-260E6.8	0	0	0.0566942	0.0242536	#DIV/0!	0.427796			LIMA1
chr5	CTD-2194D22.4	0.0181004	0.0330232	0.03708	0.0158627	1.82444	0.427796			LIMCH1
chr19	CTD-3220F14.1	0.0850318	0.0290879	0.0217742	0.00931491	0.342083	0.427796			LIME1
chr1	HIST2H2BB	0.312806	0.214011	0.0534004	0.0228445	0.684165	0.427796			LIMS2
chr2	HMGB1P4	0.0260672	0	0.0534004	0.0228445	0	0.427796			LIN37
chr14	RNA5SP387	0.415126	0.883602	0.566942	0.242536	2.12851	0.427796			LIN52
chr1	RP11-342M1.6	0.100419	0.050891	0.0228571	0.0097782	0.506789	0.427796			LIN54
chr16	RP11-505K9.3	0.218595	0.132938	0.179123	0.076628	0.608147	0.427796			LIN7A
chr18	RP11-715F3.1	0	0	0.0705382	0.030176	#DIV/0!	0.427796			LIN7B
chrX	RP5-928E24.2	0	0	0.0534004	0.0228445	#DIV/0!	0.427796			LIN7C
chrX	TERF1P4	0.172473	0.0605129	0.108715	0.0465078	0.350854	0.427796			LIN9
chr6	Y_RNA	0	0	0.315952	0.135163	#DIV/0!	0.427796			LIPA
chr12	Y_RNA	0.276751	0	0.283471	0.121268	0	0.427796			LITAF
chr2	AC009948.7	0.248843	0.227	0.467291	0.199905	0.91222	0.427796			LLGL2
chr8	BLK	0	0.00281151	0.00631378	0.00270101	#DIV/0!	0.427796			LMAN2L
chr1	C1orf143	0.383426	0.255601	0.0302106	0.012924	0.666623	0.427796			LMBRD1
chr17	CTC-281F24.1	0.0841259	0.230224	0.103403	0.0442353	2.73666	0.427796			LMCD1
chr1	MIR3972	0.673007	0.613931	1.03403	0.442353	0.91222	0.427796			LMF2
chr13	RNA5SP33	0.897343	1.22786	0.612756	0.262135	1.36833	0.427796			LMNA
chr2	RNA5SP97	0	0	0.35684	0.152655	#DIV/0!	0.427796			LMNB1
chr15	RP11-108K3.4	0.169213	0.385899	0.173322	0.0741467	2.28055	0.427796			LMNB2
chr2	RP11-426K3.1	0.158637	0.0964749	0.216653	0.0926834	0.608147	0.427796			LMO3
chr6	RP11-528A10.2	0.00737359	0.020179	0.0302106	0.012924	2.73666	0.427796			LMO4
chrX	AL359973.1	0.197415	0.360173	0.404419	0.173009	1.82444	0.427796			LOC100008589
chr19	CTD-2550O8.7	0.0248843	0.0227	0.101954	0.0436157	0.91222	0.427796			LOC100127946
chr18	RN7SL695P	0.553972	0.413464	0.412672	0.17654	0.746362	0.427796			LOC100128100
chr15	RP11-854K16.3	0.0289749	0	0.059357	0.0253927	0	0.427796			LOC100128266
chr12	ANO4	0.0207369	0.0243214	0.0182061	0.00778852	1.17285	0.427796			LOC100128440
chr17	MIR634	0	0	0.309504	0.132405	#DIV/0!	0.427796			LOC100128765
chr3	NUDT16P1	0	0.0175181	0.0262269	0.0112198	#DIV/0!	0.427796			LOC100129095
chr1	RP11-385M4.3	0	0	0.0247603	0.0105924	#DIV/0!	0.427796			LOC100129165
chrX	RP5-1170D6.1	0.0576115	0.0788316	0.0590105	0.0252445	1.36833	0.427796			LOC100129342
chr16	AC009120.4	0.0250952	0.00763078	0.0514092	0.0219927	0.304073	0.427796			LOC100129489
chr5	CTC-250P20.1	0.0509679	0.0464939	0.0522055	0.0223333	0.91222	0.427796			LOC100129541
chr2	GCSHP3	3.02167	3.37662	1.6249	0.695125	1.11747	0.427796			LOC100129650
chr13	MORF4L1P4	0.0151547	0.0138244	0.0310455	0.0132811	0.91222	0.427796			LOC100129652
chrX	RNU4-52P	0.639115	0.388676	1.09106	0.466751	0.608147	0.427796			LOC100129665
chr9	RP11-133O22.6	0.114245	0.0833733	0.187231	0.0800967	0.729776	0.427796			LOC100129668
chr8	RP11-192P9.1	0.106519	0.0971689	0.109106	0.0466751	0.91222	0.427796			LOC100129733
chr1	RP11-301G21.1	0.543729	0.457847	0.514092	0.219927	0.84205	0.427796			LOC100129933
chr14	RP11-829H16.5	0.336504	0.115112	0.344675	0.147451	0.342083	0.427796			LOC100129936
chr9	RP13-225O21.5	0.0501904	0.0228923	0.0514092	0.0219927	0.45611	0.427796			LOC100130000
chr22	RP5-996D20.3	0	0.155964	0.140099	0.0599338	#DIV/0!	0.427796			LOC100130003
chr6	RPL15P4	0.0509679	0.0929878	0.0522055	0.0223333	1.82444	0.427796			LOC100130092
chr17	SNORA70	0	0	0.23883	0.102171	#DIV/0!	0.427796			LOC100130171
chr15	ABCB10P4	0.00677628	0.0185444	0.0277633	0.011877	2.73666	0.427796			LOC100130506
chr2	AC159540.14	0.0287778	0.0656292	0.0294766	0.01261	2.28055	0.427796			LOC100130556
chr2	ALPPL2	0.0118734	0	0.0364853	0.0156083	0	0.427796			LOC100130561
chr22	CTA-299D3.8	0.0326307	0.0632535	0.0501346	0.0214474	1.93847	0.427796			LOC100130679
chr13	LINC00458	0.0485647	0.0221509	0.012436	0.00532008	0.45611	0.427796			LOC100130746
chr15	RP11-1084A12.1	0.146234	0.100048	0.449354	0.192232	0.684165	0.427796			LOC100130818
chr9	RP11-130C19.3	0.0122568	0	0.0251088	0.0107415	0	0.427796			LOC100130886
chr3	RP11-537I16.2	0.493539	0.495238	0.303314	0.129757	1.00344	0.427796			LOC100130932
chr21	AP001055.6	0.0341156	0.202286	0.314496	0.13454	5.92943	0.427796			LOC100130980
chr15	HIGD2B	0	0.096734	0.0271544	0.0116165	#DIV/0!	0.427796			LOC100131112
chr6	RP3-359N14.1	0	0	0.0181191	0.0077513	#DIV/0!	0.427796			LOC100131139
chr11	AP004372.1	0.145158	0.0529666	0.118947	0.050885	0.364888	0.427796			LOC100131187
chr12	GOT2P3	0.0736015	0.0559506	0.0251296	0.0107504	0.760184	0.427796			LOC100131205
chr20	PCK1	0.00286663	0.013075	0.011745	0.00502446	4.5611	0.427796			LOC100131261
chr12	RP11-1029F8.1	0.290317	0	0.118947	0.050885	0	0.427796			LOC100131308
chr2	SAG	0.00747408	0.00454534	0.00255186	0.00109168	0.608147	0.427796			LOC100131330
chr18	U3	0	0	0.151657	0.0648784	#DIV/0!	0.427796			LOC100131525
chr8	CA3	0.0128136	0	0.0131248	0.00561474	0	0.427796			LOC100131801
chr12	MYRFL	0.09691	0.0922469	0.0258948	0.0110777	0.951882	0.427796			LOC100132238
chr17	RP11-466A19.6	0.140676	0	0.144092	0.0616422	0	0.427796			LOC100132323
chr12	SNORA75	0.882486	0.805022	1.20522	0.51559	0.91222	0.427796			LOC100132394
chr2	AC005237.4	0.105758	0.0723562	0.108327	0.0463417	0.684165	0.427796			LOC100132395
chr17	IL6STP1	0.0290033	0.0661434	0.0297076	0.0127088	2.28055	0.427796			LOC100132444
chr21	RN7SL73P	0.0528791	0	0.108327	0.0463417	0	0.427796			LOC100132535
chr3	RP11-262M14.2	0.127639	0.174653	0.261478	0.111859	1.36833	0.427796			LOC100132707
chrX	RP11-383C12.2	0	0	0.032199	0.0137746	#DIV/0!	0.427796			LOC100132740
chr11	RP11-691F15.1	0.0708429	0	0.145126	0.0620846	0	0.427796			LOC100132856
chr14	RP11-7F17.3	0.0423942	0.0338387	0.0108559	0.00464412	0.798193	0.427796			LOC100132979
chr17	RP11-855A2.5	0.642195	0.260366	0.438527	0.1876	0.405431	0.427796			LOC100133012
chr20	RP3-477O4.5	0.00633283	0	0.0129732	0.0055499	0	0.427796			LOC100133080
chr2	AC074367.1	0.105195	0.0239902	0.0269373	0.0115237	0.228055	0.427796			LOC100133099
chr6	AL136303.1	1.91609	0.794499	1.42736	0.61062	0.414646	0.427796			LOC100133328
chr7	RN7SL212P	0.0558723	0.152904	0.114458	0.0489648	2.73666	0.427796			LOC100133432
chr17	RP11-1094M14.8	0	0	0.0316282	0.0135304	#DIV/0!	0.427796			LOC100133489
chr16	RP11-266L9.3	0.0395887	0.0361136	0.11354	0.048572	0.91222	0.427796			LOC100133554
chr11	SCT	0.242063	0.478431	0.330588	0.141424	1.97648	0.427796			LOC100133565
chrX	RN7SL262P	0.050533	0	0.10352	0.0442856	0	0.427796			LOC100133583
chr4	RP11-588L15.1	0.101066	0.184389	0.10352	0.0442856	1.82444	0.427796			LOC100133696
chr2	Y_RNA	0	0	0.340802	0.145794	#DIV/0!	0.427796			LOC100133760
chr19	AC012627.1	0	0.683872	0.383942	0.164249	#DIV/0!	0.427796			LOC100133800
chr2	AC074375.1	0.306863	0.139964	0.157158	0.0672315	0.45611	0.427796			LOC100133947
chr14	CTD-2560C21.1	0.0303405	0.0830317	0.248618	0.106358	2.73666	0.427796			LOC100133991
chr9	RNA5SP295	0.121362	0.221418	0.248618	0.106358	1.82444	0.427796			LOC100134173
chr13	RNY3P6	0	0	0.383942	0.164249	#DIV/0!	0.427796			LOC100134189
chrX	RP11-265D19.7	0	0	0.0262156	0.0112149	#DIV/0!	0.427796			LOC100134304
chr3	RP11-567P17.1	0.102465	0.373882	0.104953	0.0448985	3.64888	0.427796			LOC100134364
chr16	RP11-598D12.3	0.19179	0.174954	0.157158	0.0672315	0.91222	0.427796			LOC100134393
chr20	RPS3P1	0.460295	0.139964	0.157158	0.0672315	0.304073	0.427796			LOC100134530
chr10	LINC00867	0.106629	0.0416867	0.0312052	0.0133495	0.390952	0.427796			LOC100188947
chr14	RP11-299L17.4	0	0.0498394	0.111924	0.0478807	#DIV/0!	0.427796			LOC124220
chr3	PLSCR4	0.0280154	0.0511125	0.0286958	0.0122759	1.82444	0.427796			LOC132241
chr2	RNA5SP84	1.23385	0.37518	0.280846	0.120145	0.304073	0.427796			LOC144481
chr1	RNU6-171P	0.411282	0.87542	0.280846	0.120145	2.12851	0.427796			LOC145837
chr16	RNU6-22P	0.274188	0	0.280846	0.120145	0	0.427796			LOC146517
chr17	RNU6-24P	0	0	0.280846	0.120145	#DIV/0!	0.427796			LOC150568
chr4	RNU6-836P	0	0	0.280846	0.120145	#DIV/0!	0.427796			LOC152024
chr19	RNU6-945P	0.548376	0.37518	0.280846	0.120145	0.684165	0.427796			LOC155100
chr19	MIR1302-2	0.0266538	0.0243141	0.027301	0.0116793	0.91222	0.427796			LOC196752
chr18	RP11-403A21.3	0.104822	0.119526	0.107368	0.0459316	1.14028	0.427796			LOC196993
chr7	BMPER	0.0100551	0.0114656	0.0102993	0.004406	1.14028	0.427796			LOC201725
chr14	RP11-293M10.5	0.473632	0.751404	0.126557	0.0541405	1.58647	0.427796			LOC203547
chr5	SMAD5-AS1	0.138528	0.237869	0.100159	0.0428476	1.71712	0.427796			LOC220729
chr12	RP11-161H23.8	0.128749	0.234895	0.263751	0.112832	1.82444	0.427796			LOC253039
chr4	RP11-555K12.2	0.0643746	0.411067	0.263751	0.112832	6.38554	0.427796			LOC255620
chr22	snoU13	0.386248	0.117448	0.263751	0.112832	0.304073	0.427796			LOC257396
chr4	Y_RNA	0	0.234895	0.263751	0.112832	#DIV/0!	0.427796			LOC283412
chr1	PRELP	0.00257588	0.00234977	0.0105537	0.00451485	0.91222	0.427796			LOC284296
chr1	LRRC40	3.67973	3.70316	3.8164	1.63714	1.00637	0.428975			LOC285053
chr13	RP11-173B14.5	2.81666	3.70632	5.74459	2.46844	1.31586	0.429698			LOC285296
chr11	SHANK2	3.11913	3.14787	2.15915	0.928808	1.00921	0.430174			LOC285908
chr8	MSRA	0.554831	0.600216	0.637521	0.274288	1.0818	0.430241			LOC286016
chr2	AC007383.4	2.91509	2.89835	1.57887	0.680028	0.994255	0.430707			LOC338758
chr2	CYP4F31P	0.585666	0.402193	0.896462	0.386387	0.686728	0.431013			LOC339804
chr2	FAR2P4	0.897789	0.698148	1.79396	0.773897	0.77763	0.431391			LOC339970
chr3	CMSS1	3.56552	3.33857	6.07446	2.62565	0.936348	0.432244			LOC341230
chr1	RPL4P2	0.196185	0.536891	0.791974	0.34386	2.73666	0.434181			LOC341689
chr1	BRINP2	0.0599137	0.0409908	0.49862	0.216589	0.684165	0.434378			LOC341784
chr3	CHCHD6	2.37306	2.22339	3.32504	1.44591	0.936931	0.434856			LOC344165
chr19	CTC-260E6.2	5.47583	6.02769	3.57209	1.55494	1.10078	0.435302			LOC345041
chr8	RNU4-25P	17.6264	15.4944	7.35307	3.20179	0.879049	0.435436			LOC347364
chr4	NACA3P	3.14831	4.05819	4.95398	2.15928	1.28901	0.435868			LOC375295
chr1	ENO1P1	0.453829	0.589938	2.02209	0.884931	1.29991	0.437631			LOC387763
chr2	FAR2P2	0.59887	0.538749	1.14202	0.500646	0.899609	0.438385			LOC388588
chr12	DYRK4	0.265469	0.27872	0.205219	0.0899869	1.04991	0.438491			LOC389049
chr11	RP11-452H21.1	4.59735	4.13212	8.24073	3.61423	0.898805	0.438581			LOC389517
chr8	RP11-128L5.1	0.104545	0.190736	0.522032	0.22905	1.82444	0.438766			LOC389599
chr1	SMYD2	3.4674	3.94826	3.16974	1.39186	1.13868	0.439109			LOC389816
chr12	RP11-669N7.2	0.267189	0.303182	0.246977	0.108511	1.13471	0.439358			LOC390298
chr2	FAR2P3	0.31795	0.282202	0.651342	0.286173	0.887566	0.439358			LOC390557
chr14	RPL13AP3	0.163233	0.210218	0.344228	0.151467	1.28784	0.440019			LOC391019
chr16	CTA-972D3.2	0.110288	0.226366	0.988454	0.434939	2.0525	0.440019			LOC391044
chr2	RP11-366L5.1	0.0621129	0.116863	0.131219	0.057836	1.88145	0.44076			LOC391359
chr2	FAM178B	0.246148	0.265367	0.50425	0.222253	1.07808	0.44076			LOC391811
chr4	SCFD2	2.15778	2.11291	4.04801	1.78482	0.979208	0.440913			LOC399942
chr13	CLYBL	0.0510753	0.0327869	0.0600661	0.0265249	0.641933	0.441596			LOC399988
chr11	NAALADL1	0.0439243	0.0267124	0.116227	0.0513253	0.608147	0.441596			LOC400013
chr10	RP11-139J15.7	2.401	2.72121	1.15513	0.5101	1.13336	0.441596			LOC400455
chr1	LINC01132	0.0936605	0.0605193	0.123916	0.0547208	0.646156	0.441596			LOC400558
chr3	MECOM	0.161007	0.228471	0.103281	0.0456087	1.41901	0.441596			LOC400804
chr10	DNAJC1	11.078	12.6104	13.5473	5.98478	1.13833	0.441769			LOC400879
chr16	WWP2	4.45624	4.8751	5.18086	2.29589	1.09399	0.443149			LOC400890
chr4	PABPC1P1	0.175073	0.31941	0.691679	0.306857	1.82444	0.443641			LOC400965
chr15	RP11-83J16.1	1.92105	1.45323	1.2958	0.574872	0.756475	0.443641			LOC401007
chr11	RP11-265D17.2	0.502405	0.404386	0.817314	0.362594	0.8049	0.443641			LOC401052
chr9	CA9	0	0	2.98595	1.32785	#DIV/0!	0.4447			LOC401284
chr2	AC007040.7	0.18183	0.142173	0.332581	0.147968	0.781903	0.444908			LOC401431
chr2	MED15P8	0.460998	0.296846	0.694401	0.308945	0.64392	0.444908			LOC401525
chr19	SLC17A7	0.0123097	0.0269501	0.0630434	0.0280485	2.18933	0.444908			LOC401805
chr1	F3	0.231668	0.131496	0.26366	0.117304	0.567604	0.444908			LOC402175
chr9	PBX3	2.41867	2.25108	3.48845	1.5525	0.930711	0.44504			LOC439949
chr9	ANKRD18A	2.14079	2.23789	1.01342	0.451284	1.04536	0.445309			LOC440145
[truncated: 9,899 more rows]

## Sheet: KEGG pathways
Overlapped genes KEGG pathways
ID	Name	#Gene	FDR
hsa04110	Cell cycle - Homo sapiens (human)	19	7.83e-06
hsa04914	Progesterone-mediated oocyte maturation - Homo sapiens (human)	12	0.0155
hsa04114	Oocyte meiosis - Homo sapiens (human)	13	0.0263
hsa05166	HTLV-I infection - Homo sapiens (human)	20	0.0317
hsa03030	DNA replication - Homo sapiens (human)	6	0.0698
hsa05203	Viral carcinogenesis - Homo sapiens (human)	16	0.0741
hsa04115	p53 signaling pathway - Homo sapiens (human)	8	0.0879
hsa03460	Fanconi anemia pathway - Homo sapiens (human)	7	0.0879
hsa04068	FoxO signaling pathway - Homo sapiens (human)	11	0.183
hsa04142	Lysosome - Homo sapiens (human)	10	0.255
